# Supplementary material for: Transcriptional profiles define drug refractory disease in myeloma
Source: EJHaem. 2022 May 9;3(3):804–14. doi: 10.1002/jha2.455 (PMC9422020; doi:10.1002/jha2.455)
Supplement: Supplementary file 3 — Supporting information [file JHA2-3-804-s003.xlsx]

## Sheet: data 1
Supplementary data 1		(sample information)
ND: newly diagnosed
RR: Relapse/Refractory
IMiDs:Thalidomide (THAL), lenalidomide(LEN) and pomalidomide (POM)
PIs: Bortezomib (BOR), Carfilzomib (CAR) and Ixazomib (IXA)
IP: IMiDs + PIs
Sample ID	TIME	Treatment
n3	ND	none
n7	ND	none
n9	ND	none
n13	ND	none
n15	ND	none
n17	ND	none
n19	ND	none
n21	ND	none
n25	ND	none
n27	ND	none
n29	ND	none
n31	ND	none
n34	ND	none
n37	ND	none
n39	ND	none
n41	ND	none
n43	ND	none
n49	ND	none
n51	ND	none
n53	ND	none
n55	ND	none
n57	ND	none
n61	ND	none
n63	ND	none
n65	ND	none
n67	ND	none
n69	ND	none
n73	ND	none
n77	ND	none
n79	ND	none
n81	ND	none
n85	ND	none
n89	ND	none
n97	ND	none
n103	ND	none
n159	ND	none
n161	ND	none
n163	ND	none
n164	ND	none
n165	ND	none
n166	ND	none
n167	ND	none
n169	ND	none
n170	ND	none
n171	ND	none
n172	ND	none
n173	ND	none
n224	ND	none
n225	ND	none
n226	ND	none
n227	ND	none
n228	ND	none
Sample ID	Time	Treatment			Treatment details
n22	RR	IP			IXA/CY/DEX, LEN/DEX
n38	RR	PIs			MEL/DEX, CY/BOR/DEX
n40	RR	IMiDs			MEL/PRED, LEN/DEX
n52	RR	IMiDs			CY/LEN/DEX, LEN, LEN/DEX, ASCT+MEL, POM/DEX
n58	RR	IP			LEN/DEX, BOR/DEX, LEN/DEX, LEN, CY/BOR/DEX, BOR, CY/BOR/DEX, CAR/LEN/DEX
n66	RR	IP			LEN/DEX, BOR/DEX, LEN
n68	RR	IP			CY/BOR/DX, ASCT+MEL, LEN, CY/BOR/DEX, D-PACE(DX/CISP/DOXO/CY/ETO), CAR, POM/DEX, VTD-PACE(BOR/THAL/DX/CISP/DOXO/CY/ETO)
n70	RR	IP			CY/BOR/DEX, ASCT+MEL, BOR, LEN/DARA/DEX
n80	RR	IP			LEN/DEX, CY/BOR/DEX, ASCT+MEL, POM/DEX, VTD-PACE(BOR/THAL/DEX/CISP/DOXO/CY/ETO)
n86	RR	IP			CY/IXA/DEX, ASCT+MEL, CAR/LEN/DEX
n90	RR	IP			IXA/LEN/DEX, ASCT+MEL, BOR, LEN+DEX, CAR/POM/DEX
n100	RR	IP			CAR/DEX, ASCT + MEL, CAR/POM/DEX, POM/DX
n102	RR	IP			Isatuximab/POM/DEX, CY/BOR/DEX
n109	RR	IP			CY/BOR/DEX, ASCT+MEL, CY/BOR/DEX, ASCT/ LEN/DEX, CAR/CY/DEX, DARA
n110	RR	IP			LEN/BOR/DEX, CAR/LEN/DEX/DARA, ASCT/MEL, DARA/POM/DEX/ IXA, CAR/POM/DEX, CAR/POM/DEX/ Panobinostatat
n111	RR	IP			CY/BOR/DEX, ASCT+MEL, LEN/DEX, CY/BOR/DEX, CAR/POM/DEX, DARA, VDT-PACE,CY/DARA+DEX, High dose DEX, High Dose solu-Medrol
n112	RR	IP			CY/BOR/DEX, ASCT+MEL, LEN/DEX, IXA/LEN/DEX, DARA, CAR/DEX, CAR/POM/DEX, DARA/POM/DEX
n113	RR	IP			CY/BOR/DEX, VRD,CY,VDT-PACE, POM/DEX, DARA, DARA/BOR/DEX,
n114	RR	IP			LEN/DEX, CY/BOR/DEX, ASCT+MEL, BOR, LEN/DEX,POM/DEX, CAR/DEX, CAR/LEN/DEX, DARA.
n116	RR	IP			BOR/DEX,ASCT+MEL, Sunitinib, POM/DEX, CY/PRE, IXA/DEX, CA, Venetoclax
n122	RR	IP			BOR/DOXO, BOR, LEN/DEX, BOR/DOXO
n124	RR	IP			ASCT+MEL, LEN, BOR/LEN/DEX
n134	RR	IP			ASCT + MEL, Figitumumab/Dex, MEL/DEX, ASCT + MEL, Mini Allo SCT + Fluidarabine + TBI, BOR, LEN/DEX, BCNU/MEL/CY/PRED, LEN/MEL/PRED, Solu-Medrol, BOR/DOXO, DEX
n136	RR	IP			IXA, LEN/Bendamustine, CAR/DEX, Measles Study MC038C, POM/DEX, POM/BOR/DEX, Dinaciclib, CY/THAL/DEX
n145	RR	IP			BOR/MEL/CY/ PRE, MEL/PRE,THAL, LEN, CY/PRE, BOR, BOR/CY
n146	RR	IP			THAL/DEX, ASCT, LEN/DEX, LEN/DEX/CY, BOR/DEX, POM/DEX
n147	RR	IP			THAL/DEX,ASCT,CY/PRE, LEN, CY/PRE, BOR/DEX, POM/DEX, IXA
n149	RR	IP			VAD, ASCT, LEN/DEX, BOR/DEX ,BOR/LEN/DEX,POM/DEX
n150	RR	IP			DEX, ASCT, LEN/DEX,, CY/BOR/DEX, BOR/DEX, POM/BOR/DEX, CY/BOR/DEX, CAR/LEN/DEX, CAR/ LEN, THAL/DEX, LEN/DEX ,E/THAL/DEX, DARA
n151	RR	IP			LEN/DEX, BOR/DEX, POM/DEX, BOR/DEX, VD-PACE, ASCT, CY/DEX, Bendamustine/LEN/DEX, LEN/DEX
n152	RR	IP			MEL/PRE/LEN, BOR, MEL/PRE/THAL, LEN/DEX, POM/DEX
n153	RR	IP			THAL, RAD001, ASCT, POM/DEX, BOR/DEX, CY/BOR/DEX
n154	RR	IP			CAR/LEN/DEX, CY/BOR/DEX, ASCT
n155	RR	IMiDs			THAL,MEL/PRE, LEN/DEX
n156	RR	IP			LEN/DEX, BORDEX, CY/BOR/DEX, BOR/DEX/DOX, POM/DEX POM/DEX, VDT-PACE
n174	RR	IP			CY, ASCT, LEN, CY/BOR/DEX, IXA/LEN/DEX
n175	RR	IP			LEN/DEX/CY, BOR/LEN/DEX, ASCT, CY/BOR/DEX,POM/DEX, BOR/DEX, POM/DEX, POM/BOR/DEX, Venetoclax, CY/PRE, CAR/DEX
n176	RR	IP			LEN/DEX, BOR/DEX, MEL/PRE/THAL, THAL/Bendamustine, CAR,
n177	RR	IP			BOR/LEN /DEX
n178	RR	IP			CY/BOR/DEX, BOR/LEN/DEX
n179	RR	IP			LEN/DEX , CY/BOR/DEX, CAR, THAL/Bendamustine/DEX, POM/DEX
n180	RR	IP			LEN/DEX, LEN/BOR/DEX, ASCT, CY/BOR/DEX, LEN/DEX, CAR, POM/DEX
n181	RR	IP			LEN/DEX, ASCT, CY/BOR/DEX, CY
n182	RR	IP			BOR/DEX, CY/BOR/DEX, ASCT, LEN, CAR, DARA/POM/DEX
n184	RR	IP			LEN/DEX, ASCT,LEN/DEX, CY/BOR/DEX, POM/DEX, CAR/DEX, BOR/DEX/Venetoclax, CAR/POM/DEX, DARA/LEN/DEX, BOR/DEX /Nelfinavir
n185	RR	IP			BOR/LEN/DEX, LEN/DEX, BOR/LEN/DEX, CAR/LEN/DEX, DARA/POM/DEX, DARA/THAL/DEX, BOR/DEX/Venetoclax
n186	RR	IP			BOR, BOR/DEX, CY/BOR/DEX, CAR/POM/DEX, VDT-PACE ,DARA/POM/DEX
n187	RR	IP			VAD, ASCT, THAL/DEX, BOR , CY/THAL/PRE, BOR
n188	RR	IP			BOR/DEX, BOR/LEN/DEX, VDT-PACE
n189	RR	IMiDs			VAD, MEL/PRE, ASCT,IL12, ASCT, RAD001, THAL/DEX
n190	RR	IP			DEX, ASCT, BOR/DEX, THAL/DEX
n191	RR	IP			THAL/DEX, BOR/LEN/DEX, ASCT, CY/BOR/DEX
n192	RR	PI			BOR/DEX
n201	RR	IP			LEN/DEX, ASCT, LEN/DEX, POM/DEX, BOR/DEX
n202	RR	IP			VAD, ASCT, DEX, BOR/DEX. CY/BOR/PRE,LEN/PRE, LEN/DEX, BOR/LEN/DEX
n203	RR	IP			BOR/CY/DEX, BOR/LEN/DEX, CAR/POM/DEX
n204	RR	IP			THAL/DEX, LEN/DEX, MEL/PRE, LEN/DEX, BOR/DEX, POM/DEX
Paired samples (each pair is from the same patient)
14 paired ND and IP samples
Sample ID	Time	Treatment
n3	ND	none
n4	middleof therapy	IP
n9	ND	none
n10	midle of therapy	IP
n15	ND	none
n16	midle of therapy	IP
n25	ND	none
n26	midle of therapy	IP
n29	ND	none
n30	middleof therapy	IP
n53	ND	none
n54	midle of therapy	IP
n55	ND	none
n56	midle of therapy	IP
n61	ND	none
n62	midle of therapy	IP
n63	ND	none
n64	middleof therapy	IP
n73	ND	none
n74	midle of therapy	IP
n77	ND	none
n78	midle of therapy	IP
n81	ND	none
n82	midle of therapy	IP
n103	ND	none
n104	middleof therapy	IP
n161	ND	none
n162	midle of therapy	IP
11 paired ND and RR samples
Sample ID	Time	Treatment
n21	ND	none
n22	RR	IP			IXA/CY/DEX, LEN/DEX
n37	ND	none
n38	RR	PI			MEL/DEX, CY/BOR/DEX
n39	ND	none
n40	RR	IMiDs			MEL/PRED, LEN/DEX
n51	ND	none
n52	RR	IMiDs			CY/LEN/DEX, LEN, LEN/DEX, ASCT+MEL, POM/DEX
n57	ND	none
n58	RR	IP			LEN/DEX, BOR/DEX, LEN/DEX, LEN, CY/BOR/DEX, BOR, CY/BOR/DEX, CAR/LEN/DEX
n65	ND	none
n66	RR	IP			LEN/DEX, BOR/DEX, LEN
n67	ND	none
n68	RR	IP			CY/BOR/DEX, ASCT+MEL, LEN, CY/BOR/DEX, D-PACE(DEX/CISP/DOXO/CY/ETO), CAR, POM/DEX, VTD-PACE(BOR/THAL/DX/CISP/DOXO/CY/ETO)
n69	ND	none
n70	RR	IP			CY/BOR/DEX, ASCT+MEL, BOR, LEN/DARA/DEX
n79	ND	none
n80	RR	IP			LEN/DEX, CY/BOR/DEX, ASCT+MEL, POM/DEX, VTD-PACE(BOR/THAL/DEX/CISP/DOXO/CY/ETO)
n85	ND	none
n86	RR	IP			CY/IXA/DEX, ASCT+MEL, CAR/LEN/DEX
n89	ND	none
n90	RR	IP			IXA/LEN/DEX, ASCT+MEL, BOR, LEN+DEX, CAR/POM/DEX
8 paired ND and IMIDs samples
Sample ID	Time	Treatment
n13	ND	none
n14	middleof therapy	IMIDs
n19	ND	none
n20	midle of therapy	IMIDs
n27	ND	none
n28	midle of therapy	IMIDs
n41	ND	none
n42	midle of therapy	IMIDs
n43	ND	none
n44	middleof therapy	IMIDs
n49	ND	none
n50	midle of therapy	IMIDs
n97	ND	none
n98	midle of therapy	IMIDs
n159	ND	none
n160	midle of therapy	IMIDs
3 paired ND and Bor samples
Sample ID	Time	Treatment
n7	ND	none
n8	middleof therapy	PI
n17	ND	none
n18	midle of therapy	PI
n31	ND	none
n32	midle of therapy	PI
5 paired serial samples
Sample ID	Time	Treatment
n205	Eraly	PI
n206	Late	IP
n207	Eraly	PI
n208	Late	IMiDs
n209	Eraly	IMiDs
n210	Late	IP
n211	Eraly	IP
n212	Late	IP
n5	Early	IP
n6	Late	IMiDs
Human myeloma cell lines
MM1.S cas9
MM1.S vel r
IRF4 cas9
IRF4 vel R
JJN3 cas 9
JJN3 vel r
U266 cas 9
U266 vec r
8226 cas9
8226 cas9 vel res
XG1
XG1LenRes
KMS11
KMS11LenRes
MM1.S
MM.1SLenRres
OPM2
OPM2LenRes
PRMI/8226
IRF4
SKMM2
EJM
JJN3
KMS34
KMS12PE
KMS26
H929
OCIMY5
My5 vec - 48h
MY5 vec + 48h
MY5 CRBN - 48h
MY5 CRBN +48h

## Sheet: data 2
Supplementary data 2
	respondesr vs non-responders
Probe.Set.ID	logFC	pval_ttest	Gene.Symbol	Entrez.Gene	Gene.Title
209993_at	-1.13365	0.00723501	ABCB1	5243	ATP binding cassette subfamily B member 1
243951_at	-0.583021	0.0336806	ABCB1	5243	ATP binding cassette subfamily B member 1
220845_at	-0.363958	0.0232797	ACOXL	55289	acyl-CoA oxidase-like
213214_x_at	-0.3325	0.0254746	ACTG1	71	actin gamma 1
211983_x_at	-0.311042	0.0336902	ACTG1	71	actin gamma 1
218868_at	-0.441979	0.0230619	ACTR3B	57180	ARP3 actin-related protein 3 homolog B (yeast)
211568_at	-0.466771	0.0437197	ADGRB3	577	adhesion G protein-coupled receptor B3
225108_at	-0.457188	0.0140894	AGPS	8540	alkylglycerone phosphate synthase
202541_at	-0.319062	0.0240277	AIMP1	9255	aminoacyl tRNA synthetase complex-interacting multifunctional protein 1
212175_s_at	-0.342187	0.0282724	AK2	204	adenylate kinase 2
227530_at	-0.336146	0.0399553	AKAP12	9590	A kinase (PRKA) anchor protein 12
214259_s_at	-0.437292	0.00626772	AKR7A2	8574	aldo-keto reductase family 7, member A2
202022_at	-0.32875	0.0262936	ALDOC	230	aldolase C, fructose-bisphosphate
226319_s_at	-0.552917	0.0287256	ALYREF	10189	Aly/REF export factor
226320_at	-0.544271	0.0123784	ALYREF	10189	Aly/REF export factor
226414_s_at	-0.352292	0.000349079	ANAPC11	51529	anaphase promoting complex subunit 11
206112_at	-0.487708	0.00414177	ANKRD7	56311	ankyrin repeat domain 7
203946_s_at	-0.430312	0.00871344	ARG2	384	arginase 2
234972_at	-0.307917	0.0347204	ARL16	339231	ADP-ribosylation factor like GTPase 16
220223_at	-0.334583	0.0360027	ATAD5	79915	ATPase family, AAA domain containing 5
230696_at	-0.493021	0.0111179	ATP2A1-AS1	100289092	ATP2A1 antisense RNA 1
208972_s_at	-0.419167	0.0146152	ATP5G1	516	ATP synthase, H+ transporting, mitochondrial Fo complex subunit C1 (subunit 9)
226463_at	-0.356667	0.0200911	ATP6V1C1	528	ATPase, H+ transporting, lysosomal 42kDa, V1 subunit C1
222696_at	-0.511042	0.00391461	AXIN2	8313	axin 2
212461_at	-0.374792	0.0502244	AZIN1	51582	antizyme inhibitor 1
211379_x_at	-0.965313	0.0393503	B3GALNT1	8706	beta-1,3-N-acetylgalactosaminyltransferase 1 (globoside blood group)
227083_at	-0.472708	0.044237	B3GLCT	145173	beta 3-glucosyltransferase
225612_s_at	-0.53125	0.0204092	B3GNT5	84002	UDP-GlcNAc:betaGal beta-1,3-N-acetylglucosaminyltransferase 5
219624_at	-0.307812	0.0314996	BAG4	9530	BCL2-associated athanogene 4
235007_at	-0.675833	0.0335338	BBS7	55212	Bardet-Biedl syndrome 7
202095_s_at	-0.747708	0.0307834	BIRC5	332	baculoviral IAP repeat containing 5
210334_x_at	-0.510417	0.0101769	BIRC5	332	baculoviral IAP repeat containing 5
1555826_at	-0.345729	0.0434828	BIRC5	332	baculoviral IAP repeat containing 5
228430_at	-0.363333	0.045913	BOLA3-AS1	100507171	BOLA3 antisense RNA 1 (head to head)
218954_s_at	-0.299896	0.0303473	BRF2	55290	BRF2, RNA polymerase III transcription initiation factor 50 kDa subunit
213134_x_at	-0.495	0.0416805	BTG3	10950	BTG family, member 3
232492_at	-0.408333	0.0319939	BVES-AS1	154442	BVES antisense RNA 1
213701_at	-0.341042	0.0343677	C12orf29	91298	chromosome 12 open reading frame 29
218867_s_at	-0.344687	0.00105365	C12orf49	79794	chromosome 12 open reading frame 49
1554067_at	-0.380625	0.0357705	C12orf66	144577	chromosome 12 open reading frame 66
239691_at	-0.654792	0.0166547	C12orf77	196415	chromosome 12 open reading frame 77
225967_s_at	-0.343438	0.00868757	C17orf89	284184	chromosome 17 open reading frame 89
224758_at	-0.558229	0.00196746	C7orf73	647087	chromosome 7 open reading frame 73
224751_at	-0.411667	0.0134728	C7orf73	647087	chromosome 7 open reading frame 73
224752_at	-0.400208	0.0264439	C7orf73	647087	chromosome 7 open reading frame 73
1552754_a_at	-0.515208	0.00621306	CADM2	253559	cell adhesion molecule 2
215259_s_at	-0.429792	0.0307835	CADM4	199731	cell adhesion molecule 4
1568604_a_at	-0.620417	0.00221909	CADPS	8618	Ca++-dependent secretion activator
242069_at	-0.502188	0.0327512	CBX5	23468	chromobox homolog 5
231862_at	-0.326562	0.047882	CBX5	23468	chromobox homolog 5
235644_at	-0.470417	0.0296576	CCDC138	165055	coiled-coil domain containing 138
242519_at	-0.508437	0.0102011	CCDC152	100129792	coiled-coil domain containing 152
222525_s_at	-0.478438	0.0140003	CCDC25	55246	coiled-coil domain containing 25
1553666_at	-0.315417	0.00417402	CCDC34	91057	coiled-coil domain containing 34
225242_s_at	-0.334583	0.0173509	CCDC80	151887	coiled-coil domain containing 80
207533_at	-0.345	0.0172196	CCL1	6346	chemokine (C-C motif) ligand 1
231259_s_at	-0.421667	0.0278319	CCND2	894	cyclin D2
229900_at	-0.567083	0.0500206	CD109	135228	CD109 molecule
211861_x_at	-0.617917	0.0272463	CD28	940	CD28 molecule
34210_at	-1.29417	0.0155912	CD52	1043	CD52 molecule
204661_at	-1.1676	0.00836402	CD52	1043	CD52 molecule
233647_s_at	-0.440521	0.028397	CDADC1	81602	cytidine and dCMP deaminase domain containing 1
233564_s_at	-0.378437	0.010366	CDADC1	81602	cytidine and dCMP deaminase domain containing 1
205167_s_at	-0.470104	0.0430742	CDC25C	995	cell division cycle 25C
204510_at	-0.719896	0.0155212	CDC7	8317	cell division cycle 7
226661_at	-0.611979	0.0185329	CDCA2	157313	cell division cycle associated 2
236957_at	-0.445625	0.0178624	CDCA2	157313	cell division cycle associated 2
223307_at	-0.468229	0.0309883	CDCA3	83461	cell division cycle associated 3
225081_s_at	-0.505313	0.0328778	CDCA7L	55536	cell division cycle associated 7-like
203213_at	-0.859062	0.0495533	CDK1	983	cyclin-dependent kinase 1
231220_at	-0.405313	0.023628	CELF4	56853	CUGBP, Elav-like family member 4
207828_s_at	-0.727604	0.0273041	CENPF	1063	centromere protein F
209172_s_at	-0.366979	0.0291273	CENPF	1063	centromere protein F
218741_at	-0.519583	0.007969	CENPM	79019	centromere protein M
229305_at	-0.615625	0.0487356	CENPU	79682	centromere protein U
213644_at	-0.397813	0.0220226	CEP112	201134	centrosomal protein 112kDa
1557756_a_at	-1.19031	0.00852795	CEP128	145508	centrosomal protein 128kDa
244033_at	-1.05865	0.0198159	CEP128	145508	centrosomal protein 128kDa
232635_at	-0.801354	0.0321061	CEP128	145508	centrosomal protein 128kDa
1557755_at	-0.71125	0.00806895	CEP128	145508	centrosomal protein 128kDa
218542_at	-0.973646	0.0216722	CEP55	55165	centrosomal protein 55kDa
209194_at	-0.585833	0.00832584	CETN2	1069	centrin 2
207874_s_at	-0.520521	0.0395981	CFHR4	10877	complement factor H-related 4
201897_s_at	-0.512083	0.0361584	CKS1B	1163	CDC28 protein kinase regulatory subunit 1B
226274_at	-0.55375	0.00281731	CLCN5	1184	chloride channel, voltage-sensitive 5
206704_at	-0.377396	0.0125133	CLCN5	1184	chloride channel, voltage-sensitive 5
232127_at	-0.333542	0.0410872	CLCN5	1184	chloride channel, voltage-sensitive 5
227742_at	-0.504271	0.0335371	CLIC6	54102	chloride intracellular channel 6
224388_s_at	-0.360521	0.0170003	COL25A1	84570	collagen, type XXV, alpha 1
201111_at	-0.380937	0.040326	CSE1L	1434	CSE1 chromosome segregation 1-like (yeast)
210766_s_at	-0.336979	0.0501571	CSE1L	1434	CSE1 chromosome segregation 1-like (yeast)
221121_at	-0.429479	0.0110954	CT55	54967	cancer/testis antigen 55
201906_s_at	-0.450208	0.00600593	CTDSPL	10217	CTD small phosphatase like
225681_at	-2.07375	0.00660416	CTHRC1	115908	collagen triple helix repeat containing 1
222819_at	-0.45625	0.0319807	CTPS2	56474	CTP synthase 2
210074_at	-0.316354	0.023849	CTSV	1515	cathepsin V
234915_s_at	-0.324375	0.0421694	DENR	8562	density-regulated protein
235545_at	-0.70625	0.0128687	DEPDC1	55635	DEP domain containing 1
230871_at	-0.452708	0.00826986	DHX30	22907	DEAH (Asp-Glu-Ala-His) box helicase 30
1555301_a_at	-0.324479	0.0498237	DIP2A	23181	disco-interacting protein 2 homolog A
220668_s_at	-0.45125	0.046135	DNMT3B	1789	DNA (cytosine-5-)-methyltransferase 3 beta
214844_s_at	-0.775937	0.0178496	DOK5	55816	docking protein 5
205248_at	-0.398542	0.00987041	DOPEY2	9980	dopey family member 2
1553984_s_at	-0.344896	0.0107281	DTYMK	1841	deoxythymidylate kinase
203303_at	-0.344167	0.047516	DYNLT3	6990	dynein, light chain, Tctex-type 3
219951_s_at	-0.403333	0.0241305	DZANK1	55184	double zinc ribbon and ankyrin repeat domains 1
1568673_s_at	-0.634687	0.0205485	EAF2	55840	ELL associated factor 2
201323_at	-0.461667	0.0123819	EBNA1BP2	10969	EBNA1 binding protein 2
202735_at	-0.397292	0.00253498	EBP	10682	emopamil binding protein (sterol isomerase)
213787_s_at	-0.362604	0.0412963	EBP	10682	emopamil binding protein (sterol isomerase)
201018_at	-0.440312	0.000715248	EIF1AX	1964	eukaryotic translation initiation factor 1A, X-linked
201016_at	-0.371979	0.0480208	EIF1AX	1964	eukaryotic translation initiation factor 1A, X-linked
224645_at	-0.305937	0.0253283	EIF4EBP2	1979	eukaryotic translation initiation factor 4E binding protein 2
235296_at	-0.492604	0.0125486	EIF5A2	56648	eukaryotic translation initiation factor 5A2
226775_at	-0.475	0.0435855	ENY2	56943	enhancer of yellow 2 homolog (Drosophila)
226776_at	-0.373021	0.0145547	ENY2	56943	enhancer of yellow 2 homolog (Drosophila)
214627_at	-0.317812	0.0381694	EPX	8288	eosinophil peroxidase
231852_at	-0.309792	0.0158672	ERI1	90459	exoribonuclease 1
209009_at	-0.471979	0.0305928	ESD	2098	esterase D
215136_s_at	-0.40875	0.0355333	EXOSC8	11340	exosome component 8
219429_at	-0.704375	0.0330451	FA2H	79152	fatty acid 2-hydroxylase
231396_s_at	-0.543438	0.00764339	FAM126A	84668	family with sequence similarity 126, member A
212357_at	-0.336979	0.049225	FAM168A	23201	family with sequence similarity 168, member A
228987_at	-0.541979	0.000804002	FAM49B	51571	family with sequence similarity 49, member B
206707_x_at	-0.514375	0.00889299	FAM65B	9750	family with sequence similarity 65, member B
228604_at	-0.381458	0.0490265	FAM76A	199870	family with sequence similarity 76, member A
235391_at	-0.782083	0.020412	FAM92A1	137392	family with sequence similarity 92, member A1
228011_at	-0.614167	0.027696	FAM92A1	137392	family with sequence similarity 92, member A1
227593_at	-0.436042	0.0046162	FLJ37453	729614	uncharacterized LOC729614
205776_at	-0.395937	0.00572662	FMO5	2330	flavin containing monooxygenase 5
1552906_at	-1.06781	0.015447	FMR1NB	158521	fragile X mental retardation 1 neighbor
223287_s_at	-0.674583	0.0213523	FOXP1	27086	forkhead box P1
235346_at	-0.326042	0.0127502	FUNDC1	139341	FUN14 domain containing 1
1554486_a_at	-0.852812	0.000814105	GFOD1	54438	glucose-fructose oxidoreductase domain containing 1
203560_at	-0.84875	0.0198027	GGH	8836	gamma-glutamyl hydrolase (conjugase, folylpolygammaglutamyl hydrolase)
211767_at	-0.465	0.0128442	GINS4	84296	GINS complex subunit 4 (Sld5 homolog)
205280_at	-0.412917	0.020418	GLRB	2743	glycine receptor beta
227059_at	-0.791354	0.0272012	GPC6	10082	glypican 6
218461_at	-0.326042	0.0405286	GPN3	51184	GPN-loop GTPase 3
205862_at	-0.766354	0.0127221	GREB1	9687	growth regulation by estrogen in breast cancer 1
225276_at	-0.31375	0.0330109	GSPT1	2935	G1 to S phase transition 1
225609_at	-0.492188	0.0124035	GSR	2936	glutathione reductase
215942_s_at	-0.326979	0.0233254	GTSE1	51512	G-2 and S-phase expressed 1
218884_s_at	-0.379688	0.0336633	GUF1	60558	GUF1 homolog, GTPase
200853_at	-0.351562	0.0401165	H2AFZ	3015	H2A histone family, member Z
242601_at	-0.551875	0.0267415	HEPACAM2	253012	HEPACAM family member 2
226446_at	-0.335208	0.0112319	HES6	55502	hes family bHLH transcription factor 6
1556037_s_at	-0.3975	0.0357543	HHIP	64399	hedgehog interacting protein
209480_at	-0.307292	0.0308733	HLA-DQB1	3119	major histocompatibility complex, class II, DQ beta 1
224731_at	-0.382188	0.0138812	HMGB1	3146	high mobility group box 1
224734_at	-0.376667	0.0243512	HMGB1	3146	high mobility group box 1
217755_at	-0.63625	0.0404702	HN1	51155	hematological and neurological expressed 1
222396_at	-0.446667	0.0329513	HN1	51155	hematological and neurological expressed 1
229129_at	-0.476146	0.0117904	HNRNPD	3184	heterogeneous nuclear ribonucleoprotein D
232004_at	-0.354375	0.00705187	HNRNPR	10236	heterogeneous nuclear ribonucleoprotein R
204647_at	-0.715729	0.0363373	HOMER3	9454	homer scaffolding protein 3
222222_s_at	-0.410938	0.0450477	HOMER3	9454	homer scaffolding protein 3
236150_at	-0.822187	0.00542415	HYKK	123688	hydroxylysine kinase
230454_at	-0.377188	0.00772965	ICA1L	130026	islet cell autoantigen 1 like
226324_s_at	-0.464063	0.00302041	IFT172	26160	intraflagellar transport 172
218709_s_at	-0.357187	0.0455223	IFT52	51098	intraflagellar transport 52
1564231_at	-0.345	0.00633122	IFT80	57560	intraflagellar transport 80
203820_s_at	-0.3	0.0022296	IGF2BP3	10643	insulin-like growth factor 2 mRNA binding protein 3
216892_at	-0.427812	0.00874337	IGHG1	3500	immunoglobulin heavy constant gamma 1 (G1m marker)
1553857_at	-0.330208	0.00601218	IGSF22	283284	immunoglobulin superfamily, member 22
230631_s_at	-0.414271	0.0270892	IL10RB-AS1	100288432	IL10RB antisense RNA 1 (head to head)
205403_at	-0.446562	0.0201417	IL1R2	7850	interleukin 1 receptor, type II
211372_s_at	-0.388437	0.0124405	IL1R2	7850	interleukin 1 receptor, type II
234967_at	-0.340521	0.0407709	IL6ST	3572	interleukin 6 signal transducer
229380_at	-0.541875	0.0125008	ILDR2	387597	immunoglobulin-like domain containing receptor 2
211953_s_at	-0.443854	0.0397326	IPO5	3843	importin 5
205176_s_at	-0.404896	0.0278429	ITGB3BP	23421	integrin beta 3 binding protein (beta3-endonexin)
230388_s_at	-0.634896	0.0415757	KANSL1-AS1	644246	KANSL1 antisense RNA 1
233205_at	-0.350625	0.0205712	KCNMB2-AS1	104797538	KCNMB2 antisense RNA 1
211519_s_at	-0.327917	0.00622841	KIF2C	11004	kinesin family member 2C
231319_x_at	-0.588125	0.0211655	KIF9	64147	kinesin family member 9
230701_x_at	-0.330417	0.0129019	KIF9	64147	kinesin family member 9
1557165_s_at	-0.447917	0.0294439	KLHL18	23276	kelch-like family member 18
220238_s_at	-0.559583	0.0254959	KLHL7	55975	kelch-like family member 7
220239_at	-0.545208	0.0256167	KLHL7	55975	kelch-like family member 7
219061_s_at	-0.404687	0.0481288	LAGE3	8270	L antigen family, member 3
227562_at	-0.428229	0.0274761	LAMTOR3	8649	late endosomal/lysosomal adaptor, MAPK and MTOR activator 3
209881_s_at	-0.312083	0.0237041	LAT	27040	linker for activation of T-cells
1569469_a_at	-0.736771	0.0378419	LHX8	431707	LIM homeobox 8
227771_at	-0.326771	0.0293243	LIFR	3977	leukemia inhibitory factor receptor alpha
236798_at	-0.312396	0.0274969	LINC00888	100505687	long intergenic non-protein coding RNA 888
1557765_at	-1.03083	0.034505	LINC01021	643401	long intergenic non-protein coding RNA 1021
1559835_at	-0.467396	0.0335119	LINC01410	103352539	long intergenic non-protein coding RNA 1410
225029_at	-0.497188	0.0139202	LINC01420	550643	long intergenic non-protein coding RNA 1420
238634_x_at	-0.490938	0.00792173	LIPJ	142910	lipase, family member J
241386_at	-0.623646	0.00104633	LOC100506691	100506691	uncharacterized LOC100506691
227092_at	-0.81125	0.00910167	LOC101927752	101927752	uncharacterized LOC101927752
238139_at	-0.326875	0.00641577	LOC101928728	101928728	collagen alpha-1(III) chain-like
229444_at	-0.368229	0.0370089	LOC101929243	101929243	uncharacterized LOC101929243
235207_at	-0.42875	0.0436912	LOC105371743	105371743	uncharacterized LOC105371743
240630_at	-0.305208	0.000442937	LOC105371772	105371772	uncharacterized LOC105371772
244166_at	-0.505521	0.0145577	LOC105373334	105373334	uncharacterized LOC105373334
237048_at	-0.440521	0.000993063	LOC105373383	105373383	uncharacterized LOC105373383
1556261_a_at	-0.518646	0.0114743	LOC105378730	105378730	uncharacterized LOC105378730
215302_at	-0.381771	0.0115443	LOC257152	257152	uncharacterized LOC257152
230179_at	-0.647187	0.017697	LOC285812	285812	uncharacterized LOC285812
243977_at	-0.468854	0.0291242	LOC541472	541472	uncharacterized LOC541472
236497_at	-0.307917	0.0159747	LOC729683	729683	uncharacterized LOC729683
208107_s_at	-0.440312	0.0170475	LOC81691	81691	exonuclease NEF-sp
215215_s_at	-0.330104	0.00959509	LOC81691	81691	exonuclease NEF-sp
236666_s_at	-0.326354	0.0191939	LRRC10B	390205	leucine rich repeat containing 10B
1553169_at	-0.349896	0.00722697	LRRN4	164312	leucine rich repeat neuronal 4
202209_at	-0.407708	0.0080368	LSM3	27258	LSM3 homolog, U6 small nuclear RNA and mRNA degradation associated
202903_at	-0.504271	0.014592	LSM5	23658	LSM5 homolog, U6 small nuclear RNA and mRNA degradation associated
236172_at	-0.33875	0.0407413	LTB4R	1241	leukotriene B4 receptor
236312_at	-0.391771	0.0457055	MAD2L1	4085	MAD2 mitotic arrest deficient-like 1 (yeast)
207534_at	-0.662708	0.0394013	MAGEB1	4112	MAGE family member B1
205698_s_at	-0.709063	0.012813	MAP2K6	5608	mitogen-activated protein kinase kinase 6
235550_at	-0.51125	0.00592299	MAP9	79884	microtubule-associated protein 9
210136_at	-0.487187	0.0412933	MBP	4155	myelin basic protein
225407_at	-0.467396	0.00979285	MBP	4155	myelin basic protein
1554544_a_at	-0.396354	0.014876	MBP	4155	myelin basic protein
1568191_at	-0.301667	0.00778204	MCAM	4162	melanoma cell adhesion molecule
212142_at	-0.380625	0.00435746	MCM4	4173	minichromosome maintenance complex component 4
220397_at	-0.338958	0.0502308	MDM1	56890	Mdm1 nuclear protein
204059_s_at	-1.41906	0.0449108	ME1	4199	malic enzyme 1, NADP(+)-dependent, cytosolic
204058_at	-1.35958	0.0307123	ME1	4199	malic enzyme 1, NADP(+)-dependent, cytosolic
1553689_s_at	-0.356354	0.00381946	METTL6	131965	methyltransferase like 6
243629_x_at	-0.394167	0.031377	MFI2-AS1	100507057	MFI2 antisense RNA 1
218109_s_at	-0.345625	0.00980955	MFSD1	64747	major facilitator superfamily domain containing 1
1569136_at	-0.500729	0.0279571	MGAT4A	11320	mannosyl (alpha-1,3-)-glycoprotein beta-1,4-N-acetylglucosaminyltransferase, isozyme A
212098_at	-0.481146	0.0319915	MGAT5	4249	mannosyl (alpha-1,6-)-glycoprotein beta-1,6-N-acetyl-glucosaminyltransferase
223411_at	-0.34625	0.0366423	MIF4GD	57409	MIF4G domain containing
217513_at	-0.506667	0.0426514	MILR1	284021	mast cell immunoglobulin-like receptor 1
229926_at	-0.504896	0.0370936	MIR3682	100500850	microRNA 3682
226066_at	-0.931771	0.017495	MITF	4286	microphthalmia-associated transcription factor
207233_s_at	-0.683854	0.0366467	MITF	4286	microphthalmia-associated transcription factor
212023_s_at	-0.521667	0.0208726	MKI67	4288	marker of proliferation Ki-67
204784_s_at	-0.89875	0.00639024	MLF1	4291	myeloid leukemia factor 1
204783_at	-0.626875	0.0129877	MLF1	4291	myeloid leukemia factor 1
211071_s_at	-1.41594	0.000465708	MLLT11	10962	myeloid/lymphoid or mixed-lineage leukemia; translocated to, 11
225826_at	-0.381146	0.0394878	MMAB	326625	methylmalonic aciduria (cobalamin deficiency) cblB type
236208_at	-0.333229	0.00110181	MOCS2	4338	molybdenum cofactor synthesis 2
238448_at	-0.383021	0.00615229	MRPL19	9801	mitochondrial ribosomal protein L19
222499_at	-0.326458	0.0468435	MRPS16	51021	mitochondrial ribosomal protein S16
223156_at	-0.408125	0.0131419	MRPS23	51649	mitochondrial ribosomal protein S23
209704_at	-0.351042	0.0490675	MTF2	22823	metal response element binding transcription factor 2
234944_s_at	-0.354063	0.0244381	MTFR2	113115	mitochondrial fission regulator 2
228789_at	-0.385313	0.0445969	MTMR6	9107	myotubularin related protein 6
241730_at	-0.369375	0.0101722	MYNN	55892	myoneurin
1556121_at	-0.527604	0.0172121	NAP1L1	4673	nucleosome assembly protein 1-like 1
208754_s_at	-0.439583	0.0460986	NAP1L1	4673	nucleosome assembly protein 1-like 1
219588_s_at	-0.641979	0.0462469	NCAPG2	54892	non-SMC condensin II complex subunit G2
212949_at	-0.485208	0.0399437	NCAPH	23397	non-SMC condensin I complex subunit H
234672_s_at	-0.330833	0.0354005	NDC1	55706	NDC1 transmembrane nucleoporin
227249_at	-0.313229	0.038037	NDE1	54820	nudE neurodevelopment protein 1
1559701_s_at	-0.355	0.0249208	NDST2	8509	N-deacetylase/N-sulfotransferase (heparan glucosaminyl) 2
228690_s_at	-0.383646	0.00350573	NDUFA11	126328	NADH dehydrogenase (ubiquinone) 1 alpha subcomplex, 11, 14.7kDa
211080_s_at	-0.365938	0.0243079	NEK2	4751	NIMA-related kinase 2
1565537_at	-0.335208	0.0412196	NKX1-1	54729	NK1 homeobox 1
206197_at	-0.565833	0.0167805	NME5	8382	NME/NM23 family member 5
219553_at	-0.499792	0.0272518	NME7	29922	NME/NM23 family member 7
203246_s_at	-0.363229	0.0127942	NPRL2	10641	NPR2-like, GATOR1 complex subunit
229956_at	-0.310625	0.00505351	NR2C1	7181	nuclear receptor subfamily 2, group C, member 1
230592_at	-0.358021	0.0188834	NSL1	25936	NSL1, MIS12 kinetochore complex component
204766_s_at	-0.449583	0.0175474	NUDT1	4521	nudix hydrolase 1
222824_at	-0.403125	0.00824103	NUDT5	11164	nudix hydrolase 5
225047_at	-0.351667	0.0476846	NUP58	9818	nucleoporin 58kDa
238469_at	-0.408125	0.0338552	OGFRL1	79627	opioid growth factor receptor-like 1
209020_at	-0.362708	0.0287768	OSER1	51526	oxidative stress responsive serine-rich 1
226341_at	-0.338854	0.0501311	OTUD6B-AS1	100506365	OTUD6B antisense RNA 1 (head to head)
226670_s_at	-0.752396	0.0157751	PABPC1L	80336	poly(A) binding protein, cytoplasmic 1-like
213372_at	-0.515	0.0493292	PAQR3	152559	progestin and adipoQ receptor family member III
227928_at	-0.460729	0.0379097	PARPBP	55010	PARP1 binding protein
219148_at	-1.02083	0.00739513	PBK	55872	PDZ binding kinase
222045_s_at	-0.432812	0.0364046	PCIF1	63935	PDX1 C-terminal inhibiting factor 1
228905_at	-0.411354	0.0374676	PCM1	5108	pericentriolar material 1
236300_at	-0.367292	0.0194009	PDE3A	5139	phosphodiesterase 3A, cGMP-inhibited
222317_at	-0.509792	0.0284081	PDE3B	5140	phosphodiesterase 3B, cGMP-inhibited
213549_at	-0.330625	0.0136004	PDZD8	118987	PDZ domain containing 8
205353_s_at	-0.46	0.00236945	PEBP1	5037	phosphatidylethanolamine binding protein 1
210825_s_at	-0.443958	0.00283654	PEBP1	5037	phosphatidylethanolamine binding protein 1
211941_s_at	-0.365417	0.0383209	PEBP1	5037	phosphatidylethanolamine binding protein 1
228225_at	-0.336458	0.0212941	PEX2	5828	peroxisomal biogenesis factor 2
239725_at	-0.349792	0.0304516	PGAP1	80055	post-GPI attachment to proteins 1
218000_s_at	-0.313854	0.0346134	PHLDA1	22822	pleckstrin homology-like domain, family A, member 1
227639_at	-0.358021	0.0441015	PIGK	10026	phosphatidylinositol glycan anchor biosynthesis class K
204612_at	-0.653646	0.0183583	PKIA	5569	protein kinase (cAMP-dependent, catalytic) inhibitor alpha
218951_s_at	-0.666146	0.016085	PLCXD1	55344	phosphatidylinositol-specific phospholipase C, X domain containing 1
229825_at	-0.3075	0.00144712	PLK3	1263	polo-like kinase 3
226355_at	-0.312083	0.0340852	POC1A	25886	POC1 centriolar protein A
219756_s_at	-0.327604	0.00278232	POF1B	79983	premature ovarian failure, 1B
204835_at	-0.363854	0.0226422	POLA1	5422	polymerase (DNA directed), alpha 1, catalytic subunit
202634_at	-0.377292	0.018193	POLR2K	5440	polymerase (RNA) II (DNA directed) polypeptide K, 7.0kDa
204839_at	-0.376979	0.0300695	POP5	51367	POP5 homolog, ribonuclease P/MRP subunit
209633_at	-0.396354	0.0156768	PPP2R3A	5523	protein phosphatase 2, regulatory subunit B'', alpha
222270_at	-0.562396	0.00716906	PPP4R3B	57223	protein phosphatase 4, regulatory subunit 3B
39729_at	-0.522083	0.0201893	PRDX2	7001	peroxiredoxin 2
220811_at	-0.42375	0.0164542	PRG3	10394	proteoglycan 3
205053_at	-0.612812	0.0232713	PRIM1	5557	primase, DNA, polypeptide 1 (49kDa)
1554885_a_at	-0.391667	0.0191808	PRIM2	5558	primase, DNA, polypeptide 2 (58kDa)
228273_at	-1.05542	0.0134566	PRR11	55771	proline rich 11
219127_at	-0.3425	0.00074125	PRR15L	79170	proline rich 15-like
205336_at	-0.678854	0.0174596	PVALB	5816	parvalbumin
219076_s_at	-0.548854	0.0021943	PXMP2	5827	peroxisomal membrane protein 2
222077_s_at	-0.660521	0.0485433	RACGAP1	29127	Rac GTPase activating protein 1
206066_s_at	-0.512604	0.00449893	RAD51C	5889	RAD51 paralog C
209849_s_at	-0.448229	0.018151	RAD51C	5889	RAD51 paralog C
202362_at	-0.449375	0.0489183	RAP1A	5906	RAP1A, member of RAS oncogene family
228548_at	-0.338229	0.0197397	RAP1A	5906	RAP1A, member of RAS oncogene family
230563_at	-0.720521	0.00490346	RASGEF1A	221002	RasGEF domain family member 1A
226021_at	-0.529896	0.0291876	RDH10	157506	retinol dehydrogenase 10 (all-trans)
203696_s_at	-0.40625	0.0495481	RFC2	5982	replication factor C subunit 2
204127_at	-0.604688	0.0211368	RFC3	5983	replication factor C subunit 3
204128_s_at	-0.544896	0.0355121	RFC3	5983	replication factor C subunit 3
204023_at	-0.516667	0.0392412	RFC4	5984	replication factor C subunit 4
229431_at	-0.446667	0.0416108	RFXAP	5994	regulatory factor X-associated protein
44065_at	-0.516875	0.0078171	RITA1	84934	RBPJ interacting and tubulin associated 1
214519_s_at	-0.754271	0.0483985	RLN2	6019	relaxin 2
229843_at	-0.504792	0.00199216	RMDN1	51115	regulator of microtubule dynamics 1
221909_at	-0.708854	0.0214726	RNFT2	84900	ring finger protein, transmembrane 2
202684_s_at	-0.381563	0.00838638	RNMT	8731	RNA (guanine-7-) methyltransferase
210115_at	-0.517604	0.00657134	RPL39L	116832	ribosomal protein L39-like
213491_x_at	-0.439271	0.0418561	RPN2	6185	ribophorin II
213399_x_at	-0.428125	0.0443185	RPN2	6185	ribophorin II
1556062_at	-0.33375	0.0276543	RPP30	10556	ribonuclease P/MRP 30kDa subunit
235354_s_at	-0.611354	0.000429611	RSRC1	51319	arginine/serine-rich coiled-coil 1
201980_s_at	-0.446042	0.00651106	RSU1	6251	Ras suppressor protein 1
230490_x_at	-0.366563	0.00826896	RSU1	6251	Ras suppressor protein 1
236782_at	-0.889896	0.0200629	SAMD3	154075	sterile alpha motif domain containing 3
236834_at	-0.455521	0.0116038	SCFD2	152579	sec1 family domain containing 2
211733_x_at	-0.305208	0.0370953	SCP2	6342	sterol carrier protein 2
232061_at	-0.344896	0.0131788	SDK2	54549	sidekick cell adhesion molecule 2
228660_x_at	-0.351771	0.0347259	SEMA4F	10505	sema domain, immunoglobulin domain (Ig), transmembrane domain (TM) and short cytoplasmic domain, (semaphorin) 4F
210124_x_at	-0.303125	0.0197452	SEMA4F	10505	sema domain, immunoglobulin domain (Ig), transmembrane domain (TM) and short cytoplasmic domain, (semaphorin) 4F
208940_at	-0.369375	0.00881176	SEPHS1	22929	selenophosphate synthetase 1
207714_s_at	-0.335521	0.0447045	SERPINH1	871	serpin peptidase inhibitor, clade H (heat shock protein 47), member 1, (collagen binding protein 1)
236027_at	-0.368021	0.0192838	SFR1	119392	SWI5-dependent homologous recombination repair protein 1
223121_s_at	-0.521771	0.0301017	SFRP2	6423	secreted frizzled-related protein 2
208443_x_at	-0.403021	0.0340751	SHOX2	6474	short stature homeobox 2
206510_at	-0.380625	0.00490387	SIX2	10736	SIX homeobox 2
221020_s_at	-0.316979	0.0345044	SLC25A32	81034	solute carrier family 25 (mitochondrial folate carrier), member 32
219733_s_at	-0.419479	0.0395453	SLC27A5	10998	solute carrier family 27 (fatty acid transporter), member 5
225882_at	-0.475208	0.00755303	SLC35B4	84912	solute carrier family 35 (UDP-xylose/UDP-N-acetylglucosamine transporter), member B4
225175_s_at	-0.410313	0.0158302	SLC44A2	57153	solute carrier family 44 (choline transporter), member 2
219820_at	-0.382708	0.0195819	SLC6A16	28968	solute carrier family 6, member 16
1561615_s_at	-0.673542	0.0105606	SLC8A1	6546	solute carrier family 8 (sodium/calcium exchanger), member 1
1556583_a_at	-0.612187	0.0380886	SLC8A1	6546	solute carrier family 8 (sodium/calcium exchanger), member 1
1558920_at	-0.939896	0.0240027	SLC8A1-AS1	100128590	SLC8A1 antisense RNA 1
213139_at	-0.895417	0.0168629	SNAI2	6591	snail family zinc finger 2
228645_at	-0.546771	0.00261264	SNHG9	735301	small nucleolar RNA host gene 9
238953_at	-0.753854	0.000367464	SP2-AS1	100506325	SP2 antisense RNA 1
209875_s_at	-1.12323	0.00821828	SPP1	6696	secreted phosphoprotein 1
230212_at	-0.319792	0.034277	SPRY1	10252	sprouty RTK signaling antagonist 1
230151_at	-0.434792	0.00514821	SPRYD7	57213	SPRY domain containing 7
230091_at	-0.651563	0.0104575	SRPK2	6733	SRSF protein kinase 2
1558604_a_at	-0.345521	0.0382895	SSBP2	23635	single-stranded DNA binding protein 2
205214_at	-0.691354	0.0274736	STK17B	9262	serine/threonine kinase 17b
209478_at	-0.325	0.0429462	STRA13	201254	stimulated by retinoic acid 13
240236_at	-0.379375	0.0227436	STXBP5L	9515	syntaxin binding protein 5-like
208739_x_at	-0.43125	0.0241162	SUMO2	6613	small ubiquitin-like modifier 2
211444_at	-0.424792	0.00423087	SUMO2	6613	small ubiquitin-like modifier 2
215452_x_at	-0.308021	0.0491568	SUMO4	387082	small ubiquitin-like modifier 4
209306_s_at	-0.404583	0.0298004	SWAP70	23075	SWAP switching B-cell complex 70kDa subunit
226027_at	-0.321771	0.0456477	SWI5	375757	SWI5 homologous recombination repair protein
1559979_at	-0.420521	0.0482532	SYF2	25949	SYF2 pre-mRNA-splicing factor
226037_s_at	-0.645417	0.017313	TAF9B	51616	TAF9B RNA polymerase II, TATA box binding protein (TBP)-associated factor, 31kDa
213685_at	-0.505313	0.017335	TCEB3-AS1	100506963	TCEB3 antisense RNA 1
208089_s_at	-0.488958	0.0434986	TDRD3	81550	tudor domain containing 3
221035_s_at	-0.969896	0.00377098	TEX14	56155	testis expressed 14
213346_at	-0.447917	0.0189385	TEX30	93081	testis expressed 30
218334_at	-0.414479	0.0291459	THOC7	80145	THO complex 7
224755_at	-0.355312	0.0439755	TM9SF3	56889	transmembrane 9 superfamily member 3
201764_at	-0.583125	0.00269055	TMEM106C	79022	transmembrane protein 106C
239824_s_at	-0.620417	0.0288036	TMEM107	84314	transmembrane protein 107
224495_at	-0.491667	0.000185393	TMEM107	84314	transmembrane protein 107
218477_at	-0.442292	0.0230759	TMEM14A	28978	transmembrane protein 14A
219219_at	-0.388229	0.010122	TMEM160	54958	transmembrane protein 160
1553301_a_at	-0.384792	0.0202404	TMEM182	130827	transmembrane protein 182
218174_s_at	-0.472708	0.0184558	TMEM254	80195	transmembrane protein 254
224759_s_at	-0.335312	0.0463159	TMEM263	90488	transmembrane protein 263
219448_at	-0.412396	0.00137101	TMEM70	54968	transmembrane protein 70
227685_at	-0.412292	0.024523	TMF1	7110	TATA element modulatory factor 1
227578_at	-0.409375	0.021709	TMPO-AS1	100128191	TMPO antisense RNA 1
216027_at	-0.884167	0.00939049	TMX4	56255	thioredoxin-related transmembrane protein 4
201870_at	-0.304896	0.0222448	TOMM34	10953	translocase of outer mitochondrial membrane 34
210241_s_at	-0.374271	0.0176773	TP53TG1	11257	TP53 target 1 (non-protein coding)
210886_x_at	-0.360104	0.0433726	TP53TG1	11257	TP53 target 1 (non-protein coding)
1569348_at	-0.412187	0.0319651	TPTEP1	387590	transmembrane phosphatase with tensin homology pseudogene 1
244334_at	-0.436146	0.0387669	TRAM1L1	133022	translocation associated membrane protein 1-like 1
1554001_at	-0.383542	0.0238577	TRIM37	4591	tripartite motif containing 37
243690_at	-0.309375	0.00332098	TRIOBP	11078	TRIO and F-actin binding protein
218977_s_at	-0.325625	0.019678	TRNAU1AP	54952	tRNA selenocysteine 1 associated protein 1
1568596_a_at	-0.512188	0.00597362	TROAP	10024	trophinin associated protein
226482_s_at	-0.411979	0.0242802	TSTD1	100131187	thiosulfate sulfurtransferase (rhodanese)-like domain containing 1
232734_at	-0.318333	0.00322348	TTC23	64927	tetratricopeptide repeat domain 23
226152_at	-0.808958	0.00755182	TTC7B	145567	tetratricopeptide repeat domain 7B
201090_x_at	-0.425938	0.0247239	TUBA1B	10376	tubulin, alpha 1b
211750_x_at	-0.429271	0.0108929	TUBA1C	84790	tubulin, alpha 1c
209251_x_at	-0.397292	0.0215937	TUBA1C	84790	tubulin, alpha 1c
202954_at	-0.727396	0.0236993	UBE2C	11065	ubiquitin-conjugating enzyme E2C
229355_at	-0.327396	0.0358092	UBE2D3	7323	ubiquitin conjugating enzyme E2D 3
212751_at	-0.451042	0.0414538	UBE2N	7334	ubiquitin conjugating enzyme E2N
201534_s_at	-0.474583	0.0452963	UBL3	5412	ubiquitin-like 3
232655_at	-0.312812	0.000895453	UGT1A1	54658	UDP glucuronosyltransferase 1 family, polypeptide A1
1554291_at	-0.324896	0.0290105	UHRF1BP1L	23074	UHRF1 binding protein 1-like
228357_at	-0.406042	0.007969	UNK	85451	unkempt family zinc finger
227572_at	-0.384479	0.0326205	USP30	84749	ubiquitin specific peptidase 30
229351_at	-0.536042	0.0437389	USP49	25862	ubiquitin specific peptidase 49
220667_at	-0.385729	0.0443651	USP49	25862	ubiquitin specific peptidase 49
209725_at	-0.422188	0.0416867	UTP20	27340	UTP20 small subunit (SSU) processome component
204042_at	-0.445312	0.0188977	WASF3	10810	WAS protein family, member 3
1553778_at	-0.3125	0.00751809	WBSCR27	155368	Williams Beuren syndrome chromosome region 27
202749_at	-0.396562	0.0354618	WRB	7485	tryptophan rich basic protein
227678_at	-0.503958	0.0303915	XRCC6BP1	91419	XRCC6 binding protein 1
228634_s_at	-0.380208	0.0252938	YBX3	8531	Y box binding protein 3
218911_at	-0.507083	0.0496993	YEATS4	8089	YEATS domain containing 4
1554821_a_at	-0.340208	0.03118	ZBED1	9189	zinc finger, BED-type containing 1
203043_at	-0.306458	0.0143735	ZBED1	9189	zinc finger, BED-type containing 1
223107_s_at	-0.305417	0.00796094	ZCCHC17	51538	zinc finger, CCHC domain containing 17
225394_s_at	-0.399167	0.0376705	ZCRB1	85437	zinc finger CCHC-type and RNA binding motif 1
227416_s_at	-0.356458	0.0168432	ZCRB1	85437	zinc finger CCHC-type and RNA binding motif 1
207090_x_at	-0.351875	0.0208721	ZFP30	22835	ZFP30 zinc finger protein
206261_at	-0.497188	0.0129866	ZNF239	8187	zinc finger protein 239
215358_x_at	-0.706771	0.00850528	ZNF37BP	100129482	zinc finger protein 37B, pseudogene
222136_x_at	-0.618333	0.0202641	ZNF43	7594	zinc finger protein 43
230715_at	-0.365833	0.000563391	ZNF518B	85460	zinc finger protein 518B
1568900_a_at	-0.386979	0.0361545	ZNF568	374900	zinc finger protein 568
1569366_a_at	-0.394375	0.0280068	ZNF569	148266	zinc finger protein 569
238952_x_at	-0.560417	0.0110365	ZNF829	374899	zinc finger protein 829
215758_x_at	-0.329271	0.00534239	ZNF93	81931	zinc finger protein 93
	respondesr vs non-responders
Probe.Set.ID	logFC	pval_ttest	Gene.Symbol	Entrez.Gene	Gene.Title
232300_at	0.398958	0.0125732	ADIRF-AS1	100133190	ADIRF antisense RNA 1
220980_s_at	0.316458	0.0361708	ADPGK	83440	ADP-dependent glucokinase
1558216_at	1.44604	0.0473777	AFAP1-AS1	84740	AFAP1 antisense RNA 1
1555436_a_at	0.395104	0.00598421	AFF4	27125	AF4/FMR2 family, member 4
224655_at	0.366875	0.0225524	AK3	50808	adenylate kinase 3
221718_s_at	0.399896	0.0250642	AKAP13	11214	A kinase (PRKA) anchor protein 13
224982_at	0.386146	0.0492723	AKT1S1	84335	AKT1 substrate 1 (proline rich)
225621_at	0.412708	0.00812211	ALG2	85365	ALG2, alpha-1,3/1,6-mannosyltransferase
205621_at	0.314479	0.0315071	ALKBH1	8846	alkB homolog 1, histone H2A dioxygenase
235713_at	0.306771	0.0201473	ALKBH8	91801	alkB homolog 8, tRNA methyltransferase
241233_x_at	0.981042	0.0286373	ANKRD20A11P	391267	ankyrin repeat domain 20 family, member A11, pseudogene
221522_at	0.352083	0.0302314	ANKRD27	84079	ankyrin repeat domain 27 (VPS9 domain)
200982_s_at	0.770833	0.0150473	ANXA6	309	annexin A6
212584_at	0.371667	0.00142872	AQR	9716	aquarius intron-binding spliceosomal factor
211975_at	0.329896	0.0318581	ARFGAP2	84364	ADP-ribosylation factor GTPase activating protein 2
220966_x_at	0.381458	0.0295558	ARPC5L	81873	actin related protein 2/3 complex subunit 5-like
226915_s_at	0.376563	0.0390339	ARPC5L	81873	actin related protein 2/3 complex subunit 5-like
226513_at	0.400625	0.0211847	ASB7	140460	ankyrin repeat and SOCS box containing 7
200779_at	0.366042	0.0357436	ATF4	468	activating transcription factor 4
212672_at	0.459583	0.0423401	ATM	472	ATM serine/threonine kinase
214132_at	0.675625	0.0433376	ATP5C1	509	ATP synthase, H+ transporting, mitochondrial F1 complex, gamma polypeptide 1
236527_at	0.50375	0.0121355	ATP6V0E1	8992	ATPase, H+ transporting, lysosomal 9kDa, V0 subunit e1
201172_x_at	0.4025	0.00593063	ATP6V0E1	8992	ATPase, H+ transporting, lysosomal 9kDa, V0 subunit e1
200096_s_at	0.359479	0.0178112	ATP6V0E1	8992	ATPase, H+ transporting, lysosomal 9kDa, V0 subunit e1
214150_x_at	0.300625	0.0246883	ATP6V0E1	8992	ATPase, H+ transporting, lysosomal 9kDa, V0 subunit e1
205052_at	0.375833	0.00696041	AUH	549	AU RNA binding protein/enoyl-CoA hydratase
203080_s_at	0.399167	0.04548	BAZ2B	29994	bromodomain adjacent to zinc finger domain 2B
203685_at	0.714063	0.0119956	BCL2	596	B-cell CLL/lymphoma 2
224504_s_at	0.337292	0.0393793	BUD13	84811	BUD13 homolog
228331_at	0.378229	0.013919	C11orf31	280636	chromosome 11 open reading frame 31
221534_at	0.393542	0.0120795	C11orf68	83638	chromosome 11 open reading frame 68
218641_at	0.461354	0.0203231	C11orf95	65998	chromosome 11 open reading frame 95
1560814_a_at	0.913646	0.00270395	C15orf57	90416	chromosome 15 open reading frame 57
228373_at	0.402813	0.0185231	C16orf72	29035	chromosome 16 open reading frame 72
221190_s_at	0.318229	0.0200964	C18orf8	29919	chromosome 18 open reading frame 8
226109_at	0.708958	0.0162732	C21orf91	54149	chromosome 21 open reading frame 91
224876_at	0.427187	0.00208438	C5orf24	134553	chromosome 5 open reading frame 24
220246_at	0.410833	0.0247349	CAMK1D	57118	calcium/calmodulin-dependent protein kinase ID
232571_at	0.461667	0.0106749	CAPN10-AS1	101752400	CAPN10 antisense RNA 1 (head to head)
226285_at	0.327917	0.0480667	CAPRIN1	4076	cell cycle associated protein 1
209310_s_at	0.428125	0.0428267	CASP4	837	caspase 4
208056_s_at	0.405	0.0126468	CBFA2T3	863	core-binding factor, runt domain, alpha subunit 2; translocated to, 3
244052_at	0.342396	0.0490166	CBR4	84869	carbonyl reductase 4
232051_at	0.354896	0.0231624	CCDC102A	92922	coiled-coil domain containing 102A
1553102_a_at	0.459896	0.0241133	CCDC69	26112	coiled-coil domain containing 69
208712_at	1.97042	0.0451306	CCND1	595	cyclin D1
204645_at	0.484896	0.0184902	CCNT2	905	cyclin T2
213743_at	0.423333	0.0171306	CCNT2	905	cyclin T2
218829_s_at	0.513333	0.0503071	CHD7	55636	chromodomain helicase DNA binding protein 7
226314_at	0.327604	0.0283664	CHST14	113189	carbohydrate (N-acetylgalactosamine 4-0) sulfotransferase 14
230128_at	1.0775	0.0123064	CKAP2	26586	cytoskeleton associated protein 2
228751_at	0.491146	0.0191255	CLK4	57396	CDC like kinase 4
210346_s_at	0.412292	0.0101746	CLK4	57396	CDC like kinase 4
230217_at	0.480938	0.0444102	CLVS1	157807	clavesin 1
226702_at	1.21562	0.0145108	CMPK2	129607	cytidine monophosphate (UMP-CMP) kinase 2, mitochondrial
212380_at	0.36	0.00506655	CMTR1	23070	cap methyltransferase 1
220739_s_at	0.374063	0.0173628	CNNM3	26505	cyclin and CBS domain divalent metal cation transport mediator 3
235822_at	0.345729	0.0148026	COQ9	57017	coenzyme Q9
227429_at	0.413333	0.00166373	CRACR2B	283229	calcium release activated channel regulator 2B
222533_at	0.369896	0.0127833	CRBN	51185	cereblon
218142_s_at	0.323229	0.0130682	CRBN	51185	cereblon
238476_at	0.534062	0.00458337	CREBRF	153222	CREB3 regulatory factor
225956_at	0.507604	0.0117905	CREBRF	153222	CREB3 regulatory factor
225957_at	0.375937	0.016111	CREBRF	153222	CREB3 regulatory factor
202979_s_at	0.4275	0.0412875	CREBZF	58487	CREB/ATF bZIP transcription factor
202978_s_at	0.414167	0.0334951	CREBZF	58487	CREB/ATF bZIP transcription factor
218648_at	0.644896	0.00132371	CRTC3	64784	CREB regulated transcription coactivator 3
232879_at	0.5025	0.0381234	CRTC3	64784	CREB regulated transcription coactivator 3
214030_at	0.433958	0.0305564	CRYBG3	131544	crystallin beta-gamma domain containing 3
208865_at	0.341771	0.00419215	CSNK1A1	1452	casein kinase 1, alpha 1
206562_s_at	0.312708	0.0332814	CSNK1A1	1452	casein kinase 1, alpha 1
219881_s_at	0.344687	0.0472629	CTC-338M12.4	101928649	uncharacterized LOC101928649
228916_at	0.44375	0.035148	CWF19L2	143884	CWF19-like 2, cell cycle control (S. pombe)
224516_s_at	0.381875	0.0234512	CXXC5	51523	CXXC finger protein 5
209975_at	0.62125	0.0166392	CYP2E1	1571	cytochrome P450, family 2, subfamily E, polypeptide 1
1431_at	0.437604	0.0138027	CYP2E1	1571	cytochrome P450, family 2, subfamily E, polypeptide 1
1559028_at	0.550833	0.033017	CYP4F35P	284233	cytochrome P450, family 4, subfamily F, polypeptide 35, pseudogene
225020_at	0.488958	0.0126703	DAB2IP	153090	DAB2 interacting protein
227251_at	0.352083	0.0238718	DCAF5	8816	DDB1 and CUL4 associated factor 5
224703_at	0.317812	0.00279083	DCAF5	8816	DDB1 and CUL4 associated factor 5
208719_s_at	0.493542	0.0420309	DDX17	10521	DEAD (Asp-Glu-Ala-Asp) box helicase 17
200694_s_at	0.309688	0.0343538	DDX24	57062	DEAD (Asp-Glu-Ala-Asp) box helicase 24
218943_s_at	0.904479	0.030559	DDX58	23586	DEAD (Asp-Glu-Ala-Asp) box polypeptide 58
222793_at	0.816042	0.00484738	DDX58	23586	DEAD (Asp-Glu-Ala-Asp) box polypeptide 58
242961_x_at	0.687917	0.0270291	DDX58	23586	DEAD (Asp-Glu-Ala-Asp) box polypeptide 58
214787_at	0.631146	0.0367065	DENND4A	10260	DENN/MADD domain containing 4A
219641_at	0.595729	0.00382957	DET1	55070	de-etiolated homolog 1 (Arabidopsis)
213213_at	0.487292	0.0304025	DIDO1	11083	death inducer-obliterator 1
227335_at	0.486354	0.00585802	DIDO1	11083	death inducer-obliterator 1
231954_at	0.795417	0.0259174	DKFZP434I0714	54553	uncharacterized protein DKFZP434I0714
203791_at	0.405833	0.0458117	DMXL1	1657	Dmx-like 1
215761_at	0.371146	0.0288188	DMXL2	23312	Dmx-like 2
204488_at	0.355312	0.0248371	DOLK	22845	dolichol kinase
205493_s_at	0.307604	0.0398241	DPYSL4	10570	dihydropyrimidinase-like 4
226440_at	0.541146	0.0326058	DUSP22	56940	dual specificity phosphatase 22
224616_at	0.399896	0.0388751	DYNC1LI2	1783	dynein, cytoplasmic 1, light intermediate chain 2
203590_at	0.343438	0.048357	DYNC1LI2	1783	dynein, cytoplasmic 1, light intermediate chain 2
201999_s_at	0.489479	0.0220741	DYNLT1	6993	dynein, light chain, Tctex-type 1
203693_s_at	0.406667	0.0242368	E2F3	1871	E2F transcription factor 3
225640_at	0.356146	0.0136719	EBLN3	100506710	endogenous Bornavirus-like nucleoprotein 3
226635_at	0.315833	0.0442081	EBLN3	100506710	endogenous Bornavirus-like nucleoprotein 3
203113_s_at	0.351979	0.0160597	EEF1D	1936	eukaryotic translation elongation factor 1 delta (guanine nucleotide exchange protein)
91703_at	0.354583	0.0367888	EHBP1L1	254102	EH domain binding protein 1 like 1
1557228_at	0.333646	0.0207244	EHBP1L1	254102	EH domain binding protein 1 like 1
1569867_at	0.384792	0.0284041	EME2	197342	essential meiotic structure-specific endonuclease subunit 2
228256_s_at	0.770521	0.00244929	EPB41L4A	64097	erythrocyte membrane protein band 4.1 like 4A
220120_s_at	0.539271	0.0098743	EPB41L4A	64097	erythrocyte membrane protein band 4.1 like 4A
220119_at	0.382188	0.00548228	EPB41L4A	64097	erythrocyte membrane protein band 4.1 like 4A
223427_s_at	0.357812	0.00915426	EPB41L4B	54566	erythrocyte membrane protein band 4.1 like 4B
225838_at	0.432812	0.0130913	EPC2	26122	enhancer of polycomb homolog 2 (Drosophila)
210385_s_at	0.588333	0.0172196	ERAP1	51752	endoplasmic reticulum aminopeptidase 1
227895_at	0.332396	0.00127452	FAM120B	84498	family with sequence similarity 120B
223637_s_at	0.314167	0.0281791	FAM160A2	84067	family with sequence similarity 160, member A2
208092_s_at	0.628437	0.0363565	FAM49A	81553	family with sequence similarity 49, member A
219189_at	0.341458	0.0482081	FBXL6	26233	F-box and leucine-rich repeat protein 6
218539_at	0.323021	0.00152703	FBXO34	55030	F-box protein 34
221257_x_at	0.382917	0.000253156	FBXO38	81545	F-box protein 38
218751_s_at	0.56875	0.0137291	FBXW7	55294	F-box and WD repeat domain containing 7, E3 ubiquitin protein ligase
229419_at	0.497083	0.0100035	FBXW7	55294	F-box and WD repeat domain containing 7, E3 ubiquitin protein ligase
212367_at	0.454375	0.0283063	FEM1B	10116	fem-1 homolog b (C. elegans)
230389_at	1.43125	0.0256539	FNBP1	23048	formin binding protein 1
213940_s_at	1.09167	0.0204817	FNBP1	23048	formin binding protein 1
212288_at	1.05021	0.0115144	FNBP1	23048	formin binding protein 1
230086_at	0.419375	0.0495681	FNBP1	23048	formin binding protein 1
232140_at	0.466979	0.0373267	FRG1HP	100132352	FSHD region gene 1 family member H, pseudogene
203853_s_at	0.466562	0.0278104	GAB2	9846	GRB2-associated binding protein 2
211934_x_at	0.541042	0.0203547	GANAB	23193	glucosidase, alpha; neutral AB
223434_at	0.601562	0.0123155	GBP3	2635	guanylate binding protein 3
217807_s_at	0.495208	0.0199108	GLTSCR2	29997	glioma tumor suppressor candidate region gene 2
234339_s_at	0.461875	0.042347	GLTSCR2	29997	glioma tumor suppressor candidate region gene 2
232335_at	0.456458	0.0260491	GMDS-AS1	100508120	GMDS antisense RNA 1 (head to head)
202543_s_at	0.362396	0.0408929	GMFB	2764	glia maturation factor, beta
204187_at	0.781354	0.0120828	GMPR	2766	guanosine monophosphate reductase
224648_at	0.318854	0.0118189	GPBP1	65056	GC-rich promoter binding protein 1
202451_at	0.325937	0.0360863	GTF2H1	2965	general transcription factor IIH subunit 1
205012_s_at	0.374167	0.0168119	HAGH	3029	hydroxyacylglutathione hydrolase
219352_at	0.742917	0.0272916	HERC6	55008	HECT and RLD domain containing E3 ubiquitin protein ligase family member 6
209398_at	0.902917	0.0128564	HIST1H1C	3006	histone cluster 1, H1c
1553568_a_at	0.374167	0.0340556	HIST1H1T	3010	histone cluster 1, H1t
215071_s_at	1.23219	0.00122037	HIST1H2AC	8334	histone cluster 1, H2ac
214469_at	1.04979	0.0375988	HIST1H2AE	3012	histone cluster 1, H2ae
214542_x_at	0.534792	0.0371826	HIST1H2AI	8329	histone cluster 1, H2ai
208583_x_at	0.544167	0.0476018	HIST1H2AJ	8331	histone cluster 1, H2aj
239041_at	0.743125	0.0163931	HIST1H2AK	8330	histone cluster 1, H2ak
236193_at	1.23521	0.0139401	HIST1H2BC	8347	histone cluster 1, H2bc
214455_at	1.10427	0.0298986	HIST1H2BC	8347	histone cluster 1, H2bc
209911_x_at	0.790104	0.0374508	HIST1H2BD	3017	histone cluster 1, H2bd
222067_x_at	0.722604	0.0199709	HIST1H2BD	3017	histone cluster 1, H2bd
210387_at	1.54448	0.0060592	HIST1H2BG	8339	histone cluster 1, H2bg
215779_s_at	1.0349	0.026577	HIST1H2BG	8339	histone cluster 1, H2bg
206110_at	1.16365	0.0314096	HIST1H3H	8357	histone cluster 1, H3h
206951_at	0.536042	0.00627687	HIST1H4E	8367	histone cluster 1, H4e
202708_s_at	0.885937	0.0337137	HIST2H2BE	8349	histone cluster 2, H2be
209654_at	0.324062	0.0143025	ICE1	23379	interactor of little elongation complex ELL subunit 1
205057_s_at	0.469167	0.049927	IDUA	3425	iduronidase, alpha-L-
203596_s_at	0.498125	0.0310542	IFIT5	24138	interferon-induced protein with tetratricopeptide repeats 5
214022_s_at	1.21042	0.00134966	IFITM1	8519	interferon induced transmembrane protein 1
226977_at	0.598333	0.00318709	IGIP	492311	IgA-inducing protein
214669_x_at	1.16521	0.00394909	IGKC	3514	immunoglobulin kappa constant
221688_s_at	0.361771	0.0339551	IMP3	55272	IMP3, U3 small nucleolar ribonucleoprotein
202621_at	0.370937	0.0475519	IRF3	3661	interferon regulatory factor 3
204562_at	0.473021	0.0263564	IRF4	3662	interferon regulatory factor 4
208436_s_at	0.645833	0.0311654	IRF7	3665	interferon regulatory factor 7
203882_at	0.661042	0.000707549	IRF9	10379	interferon regulatory factor 9
221004_s_at	0.600208	0.0406135	ITM2C	81618	integral membrane protein 2C
212660_at	0.612708	0.0157222	JADE2	23338	jade family PHD finger 2
205842_s_at	0.609583	0.00665361	JAK2	3717	Janus kinase 2
213005_s_at	0.515104	0.0361172	KANK1	23189	KN motif and ankyrin repeat domains 1
229873_at	0.41625	0.034968	KCTD21	283219	potassium channel tetramerization domain containing 21
208988_at	0.369688	0.0193416	KDM2A	22992	lysine (K)-specific demethylase 2A
210878_s_at	0.334479	0.0209485	KDM3B	51780	lysine (K)-specific demethylase 3B
201643_x_at	0.316875	0.0181966	KDM3B	51780	lysine (K)-specific demethylase 3B
211202_s_at	0.423229	0.0288791	KDM5B	10765	lysine (K)-specific demethylase 5B
1560397_s_at	0.526979	0.0232945	KLHL6	89857	kelch-like family member 6
212079_s_at	0.636458	0.00358483	KMT2A	4297	lysine (K)-specific methyltransferase 2A
212080_at	0.617708	0.00168871	KMT2A	4297	lysine (K)-specific methyltransferase 2A
212078_s_at	0.503542	0.00379019	KMT2A	4297	lysine (K)-specific methyltransferase 2A
212076_at	0.495833	0.000530498	KMT2A	4297	lysine (K)-specific methyltransferase 2A
226981_at	0.476771	0.0127358	KMT2A	4297	lysine (K)-specific methyltransferase 2A
203419_at	0.430729	0.0166225	KMT2B	9757	lysine (K)-specific methyltransferase 2B
218242_s_at	0.349479	0.0429944	KMT5B	51111	lysine (K)-specific methyltransferase 5B
204013_s_at	0.566771	0.0367344	LCMT2	9836	leucine carboxyl methyltransferase 2
232293_at	0.351979	0.0180279	LCORL	254251	ligand dependent nuclear receptor corepressor like
240592_at	0.330938	0.010163	LCORL	254251	ligand dependent nuclear receptor corepressor like
35160_at	0.328958	0.00431143	LDB1	8861	LIM domain binding 1
235096_at	0.355938	0.048886	LEO1	123169	LEO1 homolog, Paf1/RNA polymerase II complex component
207697_x_at	0.334583	0.0269111	LILRB2	10288	leukocyte immunoglobulin-like receptor, subfamily B (with TM and ITIM domains), member 2
231455_at	0.588229	0.042951	LINC00487	400941	long intergenic non-protein coding RNA 487
229429_x_at	0.477812	0.0179946	LINC00623	728855	long intergenic non-protein coding RNA 623
1556180_at	0.309479	0.039353	LINC00847	729678	long intergenic non-protein coding RNA 847
235217_at	0.374063	0.048776	LINC01004	100216546	long intergenic non-protein coding RNA 1004
1556033_at	0.428229	0.0179147	LINC01138	388685	long intergenic non-protein coding RNA 1138
228686_at	0.442292	0.0333982	LINC01184	644873	long intergenic non-protein coding RNA 1184
1556507_at	0.534583	0.0100528	LINC01210	100507274	long intergenic non-protein coding RNA 1210
228387_at	0.510417	0.00542357	LINC01355	100996511	long intergenic non-protein coding RNA 1355
1554455_at	0.565833	0.0340537	LINS1	55180	lines homolog 1
228348_at	0.469479	0.0136276	LINS1	55180	lines homolog 1
236059_at	0.400938	0.0173056	LOC100130428	100130428	IGYY565
238456_at	0.688229	0.0278623	LOC100289230	100289230	uncharacterized LOC100289230
232615_at	0.833646	0.0458283	LOC100996741	100996741	uncharacterized LOC100996741
235322_at	0.466771	0.0066278	LOC101927151	101927151	uncharacterized LOC101927151
231449_at	0.358229	0.0436506	LOC101929356	101929356	uncharacterized LOC101929356
1556409_a_at	0.482604	0.0118732	LOC105369434	105369434	uncharacterized LOC105369434
244794_at	0.712812	0.0279646	LOC105374872	105374872	uncharacterized LOC105374872
236278_at	0.7925	0.0190902	LOC105374984	105374984	uncharacterized LOC105374984
240089_at	0.584479	0.0359459	LOC105375201	105375201	uncharacterized LOC105375201
238536_at	0.442708	0.0420793	LOC105376059	105376059	uncharacterized LOC105376059
239762_at	0.447708	0.0442479	LOC286437	286437	uncharacterized LOC286437
232346_at	0.481458	0.0389585	LOC388692	388692	uncharacterized LOC388692
229914_at	0.302292	0.0276361	LOC401261	401261	zinc finger protein ZIC 5
227383_at	0.83875	0.0214882	LOC727820	727820	uncharacterized LOC727820
1559926_at	0.379583	0.0341226	LOC728353	728353	uncharacterized LOC728353
220235_s_at	0.390625	0.0294694	LRIF1	55791	ligand dependent nuclear receptor interacting factor 1
219441_s_at	0.463229	0.0288924	LRRK1	79705	leucine-rich repeat kinase 1
217184_s_at	0.34875	0.022353	LTK	4058	leukocyte receptor tyrosine kinase
65884_at	0.314583	0.0193814	MAN1B1	11253	mannosidase, alpha, class 1B, member 1
227839_at	0.492708	0.00517588	MBD5	55777	methyl-CpG binding domain protein 5
227505_at	0.415729	0.0278623	MED28	80306	mediator complex subunit 28
227504_s_at	0.359896	0.0230701	MED28	80306	mediator complex subunit 28
212535_at	0.426042	0.00793618	MEF2A	4205	myocyte enhancer factor 2A
226744_at	0.308021	0.0270349	METTL16	79066	methyltransferase like 16
205442_at	1.47063	0.0419681	MFAP3L	9848	microfibrillar associated protein 3 like
201126_s_at	0.416354	0.0154028	MGAT1	4245	mannosyl (alpha-1,3-)-glycoprotein beta-1,2-N-acetylglucosaminyltransferase
1569057_s_at	0.623854	0.028695	MIA3	375056	melanoma inhibitory activity family, member 3
212305_s_at	0.527813	0.0138224	MIA3	375056	melanoma inhibitory activity family, member 3
205904_at	0.337812	0.0227896	MICA	100507436	MHC class I polypeptide-related sequence A
204917_s_at	0.645625	0.0254887	MLLT3	4300	myeloid/lymphoid or mixed-lineage leukemia; translocated to, 3
227066_at	0.309479	0.0367018	MOB3C	148932	MOB kinase activator 3C
1554474_a_at	0.832083	0.0170999	MOXD1	26002	monooxygenase, DBH-like 1
209708_at	0.808229	0.0447022	MOXD1	26002	monooxygenase, DBH-like 1
226092_at	0.392188	0.0358612	MPP5	64398	membrane protein, palmitoylated 5
221208_s_at	0.434375	0.0311011	MSANTD2	79684	Myb/SANT-like DNA-binding domain containing 2
226528_at	0.387292	0.0247899	MTX3	345778	metaxin 3
202086_at	0.922708	0.0438381	MX1	4599	MX dynamin-like GTPase 1
204861_s_at	0.465313	0.0424151	NAIP	4671	NLR family, apoptosis inhibitory protein
225111_s_at	0.379063	0.0317387	NAPB	63908	N-ethylmaleimide-sensitive factor attachment protein, beta
226008_at	0.313125	0.0403927	NDNL2	56160	necdin-like 2, SMC5-SMC6 complex component
213328_at	0.312708	0.0477165	NEK1	4750	NIMA-related kinase 1
215092_s_at	0.470833	0.0388175	NFAT5	10725	nuclear factor of activated T-cells 5, tonicity-responsive
226490_at	0.774792	0.00718812	NHSL1	57224	NHS-like 1
225752_at	0.558021	0.0265214	NIPA1	123606	non imprinted in Prader-Willi/Angelman syndrome 1
203964_at	0.401979	0.0312955	NMI	9111	N-myc (and STAT) interactor
206045_s_at	1.425	0.0396219	NOL4	8715	nucleolar protein 4
238605_at	1.37062	0.0500102	NOL4	8715	nucleolar protein 4
211584_s_at	0.488125	0.00328829	NPAT	4863	nuclear protein, ataxia-telangiectasia locus
209798_at	0.487812	0.0102683	NPAT	4863	nuclear protein, ataxia-telangiectasia locus
203194_s_at	0.344687	0.0424051	NUP98	4928	nucleoporin 98kDa
202869_at	0.762604	0.0166365	OAS1	4938	2'-5'-oligoadenylate synthetase 1
235537_at	0.393021	0.0329471	OCIAD1	54940	OCIA domain containing 1
225225_at	0.362604	0.0054009	OIP5-AS1	729082	OIP5 antisense RNA 1
202336_s_at	0.437396	0.00596238	PAM	5066	peptidylglycine alpha-amidating monooxygenase
214620_x_at	0.405729	0.00450783	PAM	5066	peptidylglycine alpha-amidating monooxygenase
212958_x_at	0.389375	0.00835321	PAM	5066	peptidylglycine alpha-amidating monooxygenase
218543_s_at	0.5375	0.0144815	PARP12	64761	poly(ADP-ribose) polymerase family member 12
224701_at	0.662708	0.034075	PARP14	54625	poly(ADP-ribose) polymerase family member 14
219033_at	0.487604	0.0200179	PARP8	79668	poly(ADP-ribose) polymerase family member 8
210368_at	0.326771	0.0341191	PCDHGA8	9708	protocadherin gamma subfamily A, 8
238792_at	0.508229	0.00878763	PCNX	22990	pecanex homolog (Drosophila)
1554153_a_at	0.307917	0.00243274	PHF21A	51317	PHD finger protein 21A
223081_at	0.374688	0.0188115	PHF23	79142	PHD finger protein 23
226783_at	0.382604	0.026751	PHYKPL	85007	5-phosphohydroxy-L-lysine phospho-lyase
226519_s_at	0.360417	0.0108985	PHYKPL	85007	5-phosphohydroxy-L-lysine phospho-lyase
217864_s_at	0.450521	0.00118972	PIAS1	8554	protein inhibitor of activated STAT 1
217862_at	0.422813	0.00913647	PIAS1	8554	protein inhibitor of activated STAT 1
217863_at	0.392708	0.0165327	PIAS1	8554	protein inhibitor of activated STAT 1
226094_at	0.526979	0.000263099	PIK3C2A	5286	phosphatidylinositol-4-phosphate 3-kinase, catalytic subunit type 2 alpha
213070_at	0.403333	0.00507548	PIK3C2A	5286	phosphatidylinositol-4-phosphate 3-kinase, catalytic subunit type 2 alpha
235792_x_at	0.349271	0.00404063	PIK3C2A	5286	phosphatidylinositol-4-phosphate 3-kinase, catalytic subunit type 2 alpha
212518_at	0.32375	0.0434967	PIP5K1C	23396	phosphatidylinositol-4-phosphate 5-kinase, type I, gamma
214874_at	0.506458	0.0381951	PKP4	8502	plakophilin 4
204613_at	0.563229	0.0120989	PLCG2	5336	phospholipase C, gamma 2 (phosphatidylinositol-specific)
227385_at	0.481563	0.0312748	PLPP6	403313	phospholipid phosphatase 6
212153_at	0.355729	0.0329395	POGZ	23126	pogo transposable element with ZNF domain
222208_s_at	0.334896	0.00699522	POLR2J4	84820	polymerase (RNA) II (DNA directed) polypeptide J4, pseudogene
212841_s_at	0.546771	0.038295	PPFIBP2	8495	PTPRF interacting protein, binding protein 2 (liprin beta 2)
1555255_a_at	0.403021	0.0174148	PPIP5K1	9677	diphosphoinositol pentakisphosphate kinase 1
202545_at	0.765625	0.00468557	PRKCD	5580	protein kinase C, delta
212069_s_at	0.379792	0.0452892	PRRC2B	84726	proline-rich coiled-coil 2B
241774_at	0.539479	0.0439784	PSMA3-AS1	379025	PSMA3 antisense RNA 1
225724_at	0.475313	0.0106692	PSMA3-AS1	379025	PSMA3 antisense RNA 1
203038_at	1.30833	0.0250286	PTPRK	5796	protein tyrosine phosphatase, receptor type, K
233609_at	0.707187	0.0485662	PTPRK	5796	protein tyrosine phosphatase, receptor type, K
204020_at	0.393646	0.00642516	PURA	5813	purine-rich element binding protein A
229167_at	0.360312	0.0215255	PURA	5813	purine-rich element binding protein A
204021_s_at	0.355729	0.0152156	PURA	5813	purine-rich element binding protein A
228336_at	0.381042	0.0131473	PWWP2A	114825	PWWP domain containing 2A
225074_at	0.401042	0.0256009	RAB2B	84932	RAB2B, member RAS oncogene family
238176_at	0.862292	0.0436422	RAPGEF2	9693	Rap guanine nucleotide exchange factor 2
230078_at	0.314062	0.0423361	RAPGEF6	51735	Rap guanine nucleotide exchange factor 6
230669_at	0.348229	0.0246616	RASA2	5922	RAS p21 protein activator 2
209497_s_at	0.518229	0.000301838	RBM4B	83759	RNA binding motif protein 4B
219202_at	0.374792	0.0200883	RHBDF2	79651	rhomboid 5 homolog 2 (Drosophila)
226221_at	0.303854	0.0314709	RIC1	57589	RIC1 homolog, RAB6A GEF complex partner 1
220282_at	0.440937	0.0196784	RIC3	79608	RIC3 acetylcholine receptor chaperone
226312_at	0.457292	0.0160006	RICTOR	253260	RPTOR independent companion of MTOR, complex 2
218126_at	0.344375	0.0443345	RMDN3	55177	regulator of microtubule dynamics 3
202636_at	0.322604	0.0492075	RNF103	7844	ring finger protein 103
218761_at	0.348646	0.0226374	RNF111	54778	ring finger protein 111
225414_at	0.355208	0.0443694	RNF149	284996	ring finger protein 149
226739_at	0.352187	0.0284405	RNF169	254225	ring finger protein 169
226975_at	0.428229	0.0241788	RNPC3	55599	RNA binding region (RNP1, RRM) containing 3
210426_x_at	1.09021	0.0460094	RORA	6095	RAR-related orphan receptor A
235567_at	0.827083	0.0475427	RORA	6095	RAR-related orphan receptor A
221940_at	0.387083	0.0170636	RPUSD2	27079	RNA pseudouridylate synthase domain containing 2
225398_at	0.444896	0.0154432	RPUSD4	84881	RNA pseudouridylate synthase domain containing 4
201628_s_at	0.420312	0.0156695	RRAGA	10670	Ras-related GTP binding A
221524_s_at	0.588542	0.0189223	RRAGD	58528	Ras-related GTP binding D
221523_s_at	0.550937	0.0462346	RRAGD	58528	Ras-related GTP binding D
242625_at	1.60698	0.0242767	RSAD2	91543	radical S-adenosyl methionine domain containing 2
229885_at	0.741875	0.0124582	RSF1	51773	remodeling and spacing factor 1
235381_at	0.55375	0.0231684	RSF1	51773	remodeling and spacing factor 1
222541_at	0.405208	0.00852947	RSF1	51773	remodeling and spacing factor 1
218166_s_at	0.404792	0.0242426	RSF1	51773	remodeling and spacing factor 1
223818_s_at	0.326771	0.0180476	RSF1	51773	remodeling and spacing factor 1
212302_at	0.449167	0.0103418	RTF1	23168	RTF1 homolog, Paf1/RNA polymerase II complex component
220918_at	1.03833	0.0036623	RUNX1-IT1	80215	RUNX1 intronic transcript 1
232135_at	0.450625	0.023916	SAP30L	79685	SAP30-like
209741_x_at	0.422917	0.0233905	SCAPER	49855	S-phase cyclin A-associated protein in the ER
216399_s_at	0.382396	0.0325929	SCAPER	49855	S-phase cyclin A-associated protein in the ER
201964_at	0.412813	0.0318967	SETX	23064	senataxin
215639_at	0.406146	0.0503171	SH2D3C	10044	SH2 domain containing 3C
225354_s_at	0.633229	0.0324739	SH3BGRL2	83699	SH3 domain binding glutamate-rich protein like 2
223082_at	0.426979	0.0422434	SH3KBP1	30011	SH3-domain kinase binding protein 1
204156_at	0.503021	0.0276659	SIK3	23387	SIK family kinase 3
204157_s_at	0.49125	0.00445662	SIK3	23387	SIK family kinase 3
225135_at	0.417188	0.0218616	SIN3A	25942	SIN3 transcription regulator family member A
202255_s_at	0.337292	0.00357374	SIPA1L1	26037	signal-induced proliferation-associated 1 like 1
225227_at	0.452396	0.0024529	SKIL	6498	SKI-like proto-oncogene
239426_at	0.34125	0.0413459	SLC2A8	29988	solute carrier family 2 (facilitated glucose transporter), member 8
227193_at	0.599583	0.0282169	SLC30A4	7782	solute carrier family 30 (zinc transporter), member 4
226725_at	1.29135	0.00218262	SLFN5	162394	schlafen family member 5
230383_x_at	1.1151	0.00580156	SLFN5	162394	schlafen family member 5
238430_x_at	0.927708	0.0433428	SLFN5	162394	schlafen family member 5
1553055_a_at	0.810937	0.0295066	SLFN5	162394	schlafen family member 5
243999_at	0.530833	0.00739761	SLFN5	162394	schlafen family member 5
222286_at	0.523437	0.0145147	SNAPC3	6619	small nuclear RNA activating complex polypeptide 3
229712_at	0.453958	0.0388024	SNAPC3	6619	small nuclear RNA activating complex polypeptide 3
1560741_at	0.811979	0.0318924	SNRPN	6638	small nuclear ribonucleoprotein polypeptide N
214531_s_at	0.446562	0.0431274	SNX1	6642	sorting nexin 1
201716_at	0.416979	0.0253521	SNX1	6642	sorting nexin 1
202358_s_at	0.349375	0.00222383	SNX19	399979	sorting nexin 19
226178_at	0.441458	0.00186886	SOCS4	122809	suppressor of cytokine signaling 4
230337_at	0.750104	0.0176962	SOS1	6654	SOS Ras/Rac guanine nucleotide exchange factor 1
227498_at	0.336146	0.0336525	SOX6	55553	SRY box 6
202863_at	0.647292	0.0066191	SP100	6672	SP100 nuclear antigen
202864_s_at	0.581146	0.0114536	SP100	6672	SP100 nuclear antigen
223980_s_at	0.434375	0.0373827	SP110	3431	SP110 nuclear body protein
207777_s_at	0.560417	0.00757266	SP140	11262	SP140 nuclear body protein
222594_s_at	0.304479	0.0441733	SPATS2	65244	spermatogenesis associated, serine-rich 2
203513_at	0.366563	0.0122017	SPG11	80208	spastic paraplegia 11 (autosomal recessive)
217995_at	0.366458	0.0349096	SQRDL	58472	sulfide quinone reductase-like (yeast)
202816_s_at	0.352188	0.0222846	SS18	6760	synovial sarcoma translocation, chromosome 18
217104_at	0.788542	0.0135758	ST20	400410	suppressor of tumorigenicity 20
213820_s_at	0.586458	0.0494876	STARD5	80765	StAR-related lipid transfer domain containing 5
217199_s_at	0.318646	0.0154742	STAT2	6773	signal transducer and activator of transcription 2
1569335_a_at	0.304167	0.042185	STRA6	64220	stimulated by retinoic acid 6
233251_at	0.835313	0.040187	STRBP	55342	spermatid perinuclear RNA binding protein
204295_at	0.307083	0.0207547	SURF1	6834	surfeit 1
202181_at	0.446354	0.0188277	SUSD6	9766	sushi domain containing 6
222728_s_at	0.425	0.011809	TAF1D	79101	TATA box binding protein associated factor 1D
201023_at	0.449375	0.0151368	TAF7	6879	TAF7 RNA polymerase II, TATA box binding protein (TBP)-associated factor, 55kDa
1569566_at	0.468229	0.0293675	TBC1D1	23216	TBC1 (tre-2/USP6, BUB2, cdc16) domain family, member 1
212796_s_at	0.464375	0.0136728	TBC1D2B	23102	TBC1 domain family, member 2B
203135_at	0.343646	0.0122419	TBP	6908	TATA box binding protein
242701_at	0.403125	0.0321532	TBRG1	84897	transforming growth factor beta regulator 1
225819_at	0.32	0.0421035	TBRG1	84897	transforming growth factor beta regulator 1
204158_s_at	0.490833	0.0428209	TCIRG1	10312	T-cell, immune regulator 1, ATPase, H+ transporting, lysosomal V0 subunit A3
213361_at	0.502812	0.0300124	TDRD7	23424	tudor domain containing 7
243198_at	1.35531	0.0164273	TEX9	374618	testis expressed 9
219122_s_at	0.634687	0.0193453	THG1L	54974	tRNA-histidine guanylyltransferase 1-like
1555860_x_at	0.524687	0.0432702	THUMPD3-AS1	440944	THUMPD3 antisense RNA 1
232017_at	0.426562	0.027942	TJP2	9414	tight junction protein 2
204227_s_at	0.434688	0.0106354	TK2	7084	thymidine kinase 2, mitochondrial
221702_s_at	0.391146	0.0382378	TM2D3	80213	TM2 domain containing 3
238783_at	0.376354	0.03955	TMEM161B	153396	transmembrane protein 161B
1559132_at	0.38625	0.0343499	TMEM80	283232	transmembrane protein 80
212204_at	0.387083	0.00225969	TMEM87A	25963	transmembrane protein 87A
212202_s_at	0.350938	0.00897575	TMEM87A	25963	transmembrane protein 87A
227264_at	0.366146	0.00194392	TRAF6	7189	TNF receptor-associated factor 6, E3 ubiquitin protein ligase
213261_at	0.416667	0.0261429	TRANK1	9881	tetratricopeptide repeat and ankyrin repeat containing 1
204804_at	0.478229	0.0303358	TRIM21	6737	tripartite motif containing 21
213293_s_at	1.2924	0.0373707	TRIM22	10346	tripartite motif containing 22
221897_at	0.425833	0.0475918	TRIM52	84851	tripartite motif containing 52
226040_at	0.443854	0.0263429	TRIM56	81844	tripartite motif containing 56
232792_at	0.833854	0.000789995	TRIM69	140691	tripartite motif containing 69
201546_at	0.31125	0.0241749	TRIP12	9320	thyroid hormone receptor interactor 12
47530_at	0.328854	0.01411	TRMO	51531	tRNA methyltransferase O
222195_s_at	0.317188	0.00528983	TRMO	51531	tRNA methyltransferase O
226964_at	0.420833	0.00238249	TTBK2	146057	tau tubulin kinase 2
1557073_s_at	0.319062	0.0312789	TTBK2	146057	tau tubulin kinase 2
213922_at	0.314062	0.0120427	TTBK2	146057	tau tubulin kinase 2
225180_at	0.349687	0.0381681	TTC14	151613	tetratricopeptide repeat domain 14
225178_at	0.325417	0.0389915	TTC14	151613	tetratricopeptide repeat domain 14
212337_at	0.320625	0.0282669	TUG1	55000	taurine up-regulated 1 (non-protein coding)
206828_at	0.491875	0.0177249	TXK	7294	TXK tyrosine kinase
227873_at	0.314375	0.0271058	TXNDC15	79770	thioredoxin domain containing 15
203281_s_at	0.434063	0.0179473	UBA7	7318	ubiquitin-like modifier activating enzyme 7
228956_at	1.37875	0.0195771	UGT8	7368	UDP glycosyltransferase 8
225610_at	0.424479	0.00218178	UHRF2	115426	ubiquitin-like with PHD and ring finger domains 2, E3 ubiquitin protein ligase
221654_s_at	0.437812	0.0266484	USP3	9960	ubiquitin specific peptidase 3
223118_s_at	0.396667	0.00273176	USP47	55031	ubiquitin specific peptidase 47
223119_s_at	0.316354	0.0502158	USP47	55031	ubiquitin specific peptidase 47
225093_at	0.57625	0.0152062	UTRN	7402	utrophin
213022_s_at	0.490938	0.0123094	UTRN	7402	utrophin
208649_s_at	0.324062	0.0416695	VCP	7415	valosin containing protein
1556227_at	0.328958	0.0166092	VCPIP1	80124	valosin containing protein (p97)/p47 complex interacting protein 1
223346_at	0.328229	0.0177977	VPS18	57617	VPS18 CORVET/HOPS core subunit
217969_at	0.480208	0.0354805	VPS51	738	vacuolar protein sorting 51 homolog (S. cerevisiae)
209452_s_at	0.343958	0.0299387	VTI1B	10490	vesicle transport through interaction with t-SNAREs 1B
230612_at	0.434792	0.0438573	WDR73	84942	WD repeat domain 73
206133_at	1.3425	0.006358	XAF1	54739	XIAP associated factor 1
228617_at	1.19604	0.0163654	XAF1	54739	XIAP associated factor 1
242234_at	0.966458	0.0238315	XAF1	54739	XIAP associated factor 1
218263_s_at	0.4325	0.0255053	ZBED5	58486	zinc finger, BED-type containing 5
220770_s_at	0.611771	0.027904	ZBED8	63920	zinc finger, BED-type containing 8
220933_s_at	0.392396	0.00891152	ZCCHC6	79670	zinc finger, CCHC domain containing 6
236155_at	0.301354	0.0364593	ZCCHC6	79670	zinc finger, CCHC domain containing 6
229240_at	0.441563	0.00699118	ZDHHC21	340481	zinc finger, DHHC-type containing 21
212764_at	0.300417	0.0371155	ZEB1	6935	zinc finger E-box binding homeobox 1
227796_at	0.334792	0.0240769	ZFP62	643836	ZFP62 zinc finger protein
226344_at	0.900833	0.0272918	ZMAT1	84460	zinc finger, matrin-type 1
206182_at	0.371458	0.0269926	ZNF134	7693	zinc finger protein 134
204234_s_at	0.391146	0.0198427	ZNF195	7748	zinc finger protein 195
205437_at	0.498021	0.0104247	ZNF211	10520	zinc finger protein 211
216983_s_at	0.428333	0.0499538	ZNF224	7767	zinc finger protein 224
47571_at	0.599063	0.0498853	ZNF236	7776	zinc finger protein 236
212534_at	0.308125	0.0280256	ZNF24	7572	zinc finger protein 24
230063_at	0.510729	0.0223737	ZNF264	9422	zinc finger protein 264
238607_at	0.512708	0.0113903	ZNF296	162979	zinc finger protein 296
228392_at	0.660833	0.0337735	ZNF302	55900	zinc finger protein 302
228393_s_at	0.602604	0.0466017	ZNF302	55900	zinc finger protein 302
207753_at	0.499583	0.0107208	ZNF304	57343	zinc finger protein 304
223589_at	0.35375	0.0132465	ZNF416	55659	zinc finger protein 416
219826_at	0.644062	0.00720276	ZNF419	79744	zinc finger protein 419
58367_s_at	0.388958	0.00201351	ZNF419	79744	zinc finger protein 419
228099_at	0.407083	0.016434	ZNF550	162972	zinc finger protein 550
228652_at	0.394583	0.0348187	ZNF776	284309	zinc finger protein 776
242423_x_at	0.631042	0.00367471	ZNF782	158431	zinc finger protein 782
238109_at	0.400521	0.0326701	ZNF782	158431	zinc finger protein 782
214138_at	0.360521	0.0342035	ZNF79	7633	zinc finger protein 79
238436_s_at	0.334062	0.0416732	ZNF805	390980	zinc finger protein 805
Responders = CR, VGPR, PR (aka greater or equal to partial response)
Non-responders = MR, SD, PD

## Sheet: data 3
supplementary data 3
Differial expression : complete responder vs stable disease
	HGNC_symbol	Entrez_GeneID	logFC	PValue	FDR
ENSG00000068078	FGFR3	2261	12.3551	4.06585e-11	6.27239e-07
ENSG00000136960	ENPP2	5168	6.51535	8.62956e-09	6.65641e-05
ENSG00000167613	LAIR1	3903	5.30359	2.79198e-08	0.000143573
ENSG00000211950	IGHV1-24		-10.5011	6.22666e-08	0.000240147
ENSG00000172243	CLEC7A	64581	5.37619	2.98631e-07	0.000806718
ENSG00000109685	WHSC1	7468	3.63431	3.13755e-07	0.000806718
ENSG00000243290	IGKV1-12		9.40884	5.0205e-07	0.00101902
ENSG00000000971	CFH	3075	5.04053	5.28434e-07	0.00101902
ENSG00000211673	IGLV3-1		6.70221	7.15418e-07	0.00122631
ENSG00000211937	IGHV2-5		8.83205	1.11362e-06	0.00164086
ENSG00000211677	IGLC2		7.0211	1.16999e-06	0.00164086
ENSG00000244116	IGKV2-28		8.12182	1.46751e-06	0.00188661
ENSG00000137474	MYO7A	4647	5.45954	1.63688e-06	0.00194248
ENSG00000211947	IGHV3-21		9.20268	1.90542e-06	0.00194901
ENSG00000106565	TMEM176B	28959	5.24745	2.07806e-06	0.00194901
ENSG00000101493	ZNF516	9658	3.91261	2.14774e-06	0.00194901
ENSG00000211955	IGHV3-33		8.00432	2.83014e-06	0.0023326
ENSG00000211598	IGKV4-1		7.91845	3.20295e-06	0.00235295
ENSG00000092964	DPYSL2	1808	4.71166	3.51826e-06	0.00245353
ENSG00000224373	IGHV4-59		6.70906	3.73503e-06	0.00245353
ENSG00000166086	JAM3	83700	3.72944	3.92077e-06	0.00245353
ENSG00000182240	BACE2	25825	4.66755	3.97603e-06	0.00245353
ENSG00000242076	IGKV1-33		-8.73782	4.55533e-06	0.00270289
ENSG00000137266	SLC22A23	63027	3.10094	5.66274e-06	0.00314959
ENSG00000231475	IGHV4-31		6.8003	5.71651e-06	0.00314959
ENSG00000186105	LRRC70	100130733	4.58777	6.25304e-06	0.0033264
ENSG00000211959	IGHV4-39		7.37466	7.44949e-06	0.00383078
ENSG00000103187	COTL1	23406	3.74813	8.40524e-06	0.00405624
ENSG00000211890	IGHA2		5.26487	8.41379e-06	0.00405624
ENSG00000139626	ITGB7	3695	4.30625	9.16568e-06	0.00425307
ENSG00000118257	NRP2	8828	5.70323	9.37347e-06	0.00425307
ENSG00000243466	IGKV1-5		6.07635	1.05995e-05	0.00467198
ENSG00000134243	SORT1	6272	-3.16536	1.92739e-05	0.00787922
ENSG00000137285	TUBB2B	347733	4.48516	1.94998e-05	0.00787922
ENSG00000136869	TLR4	7099	4.22158	1.99189e-05	0.00787922
ENSG00000214274	ANG	283	2.68689	2.06024e-05	0.00794581
ENSG00000172296	SPTLC3	55304	3.44164	2.24335e-05	0.00844103
ENSG00000196632	WNK3	65267	3.22578	2.34504e-05	0.0085139
ENSG00000124785	NRN1	51299	-4.15677	2.3731e-05	0.0085139
ENSG00000166428	PLD4	122618	-5.82325	2.53035e-05	0.00887176
ENSG00000185442	FAM174B	400451	3.1316	2.69238e-05	0.00923007
ENSG00000172264	MACROD2	140733	-3.90286	2.96242e-05	0.00993505
ENSG00000196092	PAX5	5079	-3.52118	3.31185e-05	0.0108706
ENSG00000166147	FBN1	2200	3.02541	3.50818e-05	0.0110843
ENSG00000101670	LIPG	9388	3.99358	3.58132e-05	0.0110843
ENSG00000146592	CREB5	9586	3.16851	3.5995e-05	0.0110843
ENSG00000158813	EDA	1896	3.3945	3.66436e-05	0.0110843
ENSG00000196208	GREB1	9687	4.02325	3.82272e-05	0.011341
ENSG00000155657	TTN	7273	-3.94133	3.93192e-05	0.0114449
ENSG00000175471	MCTP1	79772	3.06379	4.47018e-05	0.0127707
ENSG00000173369	C1QB	713	4.15018	5.29745e-05	0.0145935
ENSG00000135046	ANXA1	301	4.24024	5.91519e-05	0.015893
ENSG00000171227	TMEM37	140738	3.73628	5.9752e-05	0.015893
ENSG00000114541	FRMD4B+B58A1B57B57:B6B57	23150	4.14826	6.4595e-05	0.0168899
ENSG00000140105	WARS	7453	1.96269	7.27931e-05	0.0183722
ENSG00000258818	RNASE4	6038	2.24137	7.37099e-05	0.0183722
ENSG00000132205	EMILIN2	84034	2.22568	7.38364e-05	0.0183722
ENSG00000251546	IGKV1D-39		4.92947	8.84417e-05	0.0213186
ENSG00000106665	CLIP2	7461	2.63659	9.18093e-05	0.0217899
ENSG00000157657	ZNF618	114991	3.01059	0.000112039	0.0261883
ENSG00000124006	OBSL1	23363	2.89356	0.000119511	0.0275178
ENSG00000134531	EMP1	2012	4.0599	0.000122585	0.0278106
ENSG00000117707	PROX1	5629	4.29908	0.00012677	0.0283433
ENSG00000140988	RPS2	6187	-1.51033	0.000134279	0.0295932
ENSG00000186818	LILRB4	11006	-3.97871	0.000149081	0.0323925
ENSG00000204103	MAFB	9935	3.73558	0.000161421	0.0345867
ENSG00000169258	GPRIN1	114787	2.58576	0.000168824	0.0356774
ENSG00000184254	ALDH1A3	220	3.17609	0.00019154	0.0396036
ENSG00000118432	CNR1	1268	-4.43242	0.000192537	0.0396036
ENSG00000211651	IGLV1-44		-5.05695	0.000203848	0.0413784
ENSG00000211934	IGHV1-2		-6.22915	0.000216499	0.0433758
ENSG00000135454	B4GALNT1	2583	2.66324	0.000231883	0.0458624
ENSG00000187193	MT1X	4501	2.65969	0.000246212	0.04808
ENSG00000145555	MYO10	4651	3.09941	0.00029169	0.0551383
ENSG00000077238	IL4R	3566	3.35882	0.000294624	0.0551383
ENSG00000204388	HSPA1B	3304	2.20221	0.000302332	0.0555248
ENSG00000046653	GPM6B	2824	2.76481	0.00031351	0.056893
ENSG00000143494	VASH2	79805	-3.35125	0.000317158	0.056893
ENSG00000128218	VPREB3	29802	-3.98654	0.000323875	0.0574302
ENSG00000169242	EFNA1	1942	2.75729	0.000335594	0.058832
ENSG00000137267	TUBB2A	7280	2.31188	0.000374831	0.0640505
ENSG00000033327	GAB2	9846	-1.64436	0.000377818	0.0640505
ENSG00000120915	EPHX2	2053	1.812	0.000389094	0.0652451
ENSG00000072110	ACTN1	87	2.76418	0.000411505	0.06655
ENSG00000103260	METRN	79006	-2.29121	0.000412564	0.06655
ENSG00000125148	MT2A	4502	2.77182	0.000413489	0.06655
ENSG00000211679	IGLC3		-4.66688	0.000421511	0.06655
ENSG00000204681	GABBR1	2550	3.06746	0.000421734	0.06655
ENSG00000135709	KIAA0513	9764	1.47757	0.000422759	0.06655
ENSG00000211892	IGHG4		-6.23945	0.000429873	0.0669863
ENSG00000163359	COL6A3	1293	2.44831	0.000462366	0.0711863
ENSG00000142173	COL6A2	1292	3.80929	0.000466054	0.0711863
ENSG00000167552	TUBA1A	7846	2.2836	0.000473211	0.0714399
ENSG00000174125	TLR1	7096	1.11161	0.000476976	0.0714399
ENSG00000128487	SPECC1	92521	3.266	0.000486035	0.0717009
ENSG00000025708	TYMP	1890	2.19777	0.000488014	0.0717009
ENSG00000170681	MURC	347273	3.7352	0.000541271	0.0787754
ENSG00000105289	TJP3	27134	2.83366	0.00054915	0.0791751
ENSG00000213648	SULT1A4	445329	2.54519	0.000562172	0.0791988
ENSG00000142552	RCN3	57333	-3.12091	0.00056476	0.0791988
ENSG00000242534	IGKV2D-28		6.09542	0.000565372	0.0791988
ENSG00000143195	ILDR2	387597	3.32409	0.000569849	0.0791988
ENSG00000081059	TCF7	6932	-2.59913	0.000590277	0.0813054
ENSG00000168056	LTBP3	4054	-1.4426	0.000604639	0.0825466
ENSG00000175305	CCNE2	9134	2.14447	0.000619284	0.0838043
ENSG00000160791	CCR5	1234	-4.94277	0.000634262	0.0850849
ENSG00000110092	CCND1	595	-3.93095	0.000718384	0.0939196
ENSG00000153071	DAB2	1601	2.72963	0.000737331	0.0955866
ENSG00000186469	GNG2	54331	2.43118	0.000771389	0.0991684
ENSG00000065833	ME1	4199	-2.38495	0.000838444	0.106782
ENSG00000107282	APBA1	320	3.06923	0.000844454	0.106782
ENSG00000159618	ADGRG5	221188	-1.89793	0.000891483	0.111812
ENSG00000062716	VMP1	81671	1.62064	0.000909529	0.112528
ENSG00000164691	TAGAP	117289	1.12509	0.000915233	0.112528
ENSG00000187239	FNBP1	23048	-2.01907	0.000919069	0.112528
ENSG00000137331	IER3	8870	2.36391	0.000936194	0.113696
ENSG00000139351	SYCP3	50511	2.72501	0.000943349	0.113696
ENSG00000197457	STMN3	50861	-2.74292	0.000978663	0.116512
ENSG00000188266	HYKK	123688	-2.34311	0.000981818	0.116512
ENSG00000224041	IGKV3D-15		-5.00496	0.000991441	0.116755
ENSG00000144821	MYH15	22989	1.89499	0.00100842	0.117121
ENSG00000197172	MAGEA6	4105	4.18315	0.00100973	0.117121
ENSG00000196843	ARID5A	10865	1.84048	0.00106191	0.120947
ENSG00000196569	LAMA2	3908	-3.13339	0.00106925	0.120947
ENSG00000205593	DENND6B	414918	-2.16474	0.0010842	0.120947
ENSG00000186594	MIR22HG	84981	1.33239	0.00108859	0.120947
ENSG00000175591	P2RY2	5029	-2.20272	0.00108975	0.120947
ENSG00000187800	PEAR1	375033	3.11962	0.00109901	0.12098
ENSG00000112293	GPLD1	2822	-1.59592	0.00112335	0.12098
ENSG00000271615	ACTG1P22		2.52433	0.0011411	0.12098
ENSG00000072422	RHOBTB1	9886	2.31048	0.00114316	0.12098
ENSG00000163507	KIAA1524	57650	1.53656	0.00114495	0.12098
ENSG00000151718	WWC2	80014	3.48309	0.00117298	0.122502
ENSG00000178573	MAF	4094	3.66533	0.00117523	0.122502
ENSG00000100453	GZMB	3002	3.69063	0.00120408	0.124458
ENSG00000164683	HEY1	23462	-2.95419	0.00121013	0.124458
ENSG00000113369	ARRDC3	57561	1.21385	0.00126241	0.127289
ENSG00000180229	HERC2P3	283755	-1.77486	0.00128285	0.127895
ENSG00000131711	MAP1B	4131	2.73991	0.001285	0.127895
ENSG00000129048	ACKR4	51554	2.1176	0.00133171	0.131694
ENSG00000180447	GAS1	2619	2.66917	0.00136714	0.134337
ENSG00000182718	ANXA2	302	1.19718	0.00141052	0.137389
ENSG00000198805	PNP	4860	1.8982	0.00141601	0.137389
ENSG00000144645	OSBPL10	114884	-1.42736	0.00146628	0.141377
ENSG00000110237	ARHGEF17	9828	-2.36302	0.00148441	0.142205
ENSG00000156738	MS4A1	931	-4.09551	0.00149331	0.142205
ENSG00000254996	ANKHD1-EIF4EBP3	404734	1.33399	0.00151139	0.142805
ENSG00000170264	FAM161A	84140	-1.52653	0.00152484	0.142805
ENSG00000106066	CPVL	54504	2.3857	0.00152741	0.142805
ENSG00000171860	C3AR1	719	3.15806	0.00153663	0.142805
ENSG00000077044	DGKD	8527	-1.15856	0.00157324	0.144861
ENSG00000107331	ABCA2	20	-1.7172	0.00157753	0.144861
ENSG00000168994	PXDC1	221749	2.5902	0.00162473	0.147714
ENSG00000156535	CD109	135228	2.97082	0.00163271	0.147714
ENSG00000171914	TLN2	83660	2.3682	0.00163733	0.147714
ENSG00000159958	TNFRSF13C	115650	-2.44004	0.00166028	0.148914
ENSG00000132357	CARD6	84674	2.94347	0.001699	0.151505
ENSG00000174010	KLHL15	80311	0.989686	0.00171798	0.152317
ENSG00000163191	S100A11	6282	1.52851	0.00173839	0.152551
ENSG00000184343	SRPK3	26576	2.45927	0.0017444	0.152551
ENSG00000270181	BIVM-ERCC5		2.45386	0.00175028	0.152551
ENSG00000211653	IGLV1-40		-4.28821	0.00178706	0.154882
ENSG00000160691	SHC1	6464	1.38586	0.0018125	0.155838
ENSG00000069702	TGFBR3	7049	2.97918	0.00181829	0.155838
ENSG00000117407	ARTN	9048	-3.17225	0.00188013	0.160247
ENSG00000105371	ICAM4	3386	-2.27736	0.00192416	0.163099
ENSG00000150593	PDCD4	27250	-1.16354	0.00199144	0.167879
ENSG00000225988	LAMP5-AS1	101929329	-3.80775	0.00200894	0.168434
ENSG00000240342	RPS2P5		-1.63064	0.00210363	0.17542
ENSG00000174080	CTSF	8722	-1.47548	0.00211879	0.175734
ENSG00000125869	LAMP5	24141	-2.98803	0.00222411	0.180877
ENSG00000160111	CPAMD8	27151	1.98787	0.00222515	0.180877
ENSG00000205683	DPF3	8110	3.0558	0.0022715	0.183468
ENSG00000002745	WNT16	51384	-1.90655	0.00238007	0.188069
ENSG00000173846	PLK3	1263	1.6693	0.00240173	0.188069
ENSG00000168477	TNXB	7148	1.77428	0.00240219	0.188069
ENSG00000145819	ARHGAP26	23092	1.50454	0.00240797	0.188069
ENSG00000166401	SERPINB8	5271	2.22953	0.00241186	0.188069
ENSG00000173890	GPR160	26996	-1.17011	0.00241389	0.188069
ENSG00000253159	PCDHGA12	26025	-2.32837	0.00242599	0.188069
ENSG00000231292	IGKV1OR2-108		2.78496	0.00244714	0.18876
ENSG00000134802	SLC43A3	29015	2.5431	0.00260445	0.1985
ENSG00000156011	PSD3	23362	2.71773	0.00260533	0.1985
ENSG00000260910	LINC00565	100861555	2.61948	0.00261237	0.1985
ENSG00000232229	LINC00865	643529	-2.1664	0.00262488	0.1985
ENSG00000154229	PRKCA	5578	-1.64746	0.00266175	0.200306
ENSG00000180530	NRIP1	8204	1.9144	0.0026757	0.200379
ENSG00000112294	ALDH5A1	7915	-1.14427	0.00274972	0.204927
ENSG00000163697	APBB2	323	2.3586	0.00287322	0.213102
ENSG00000204387	C6orf48	50854	-1.09075	0.00292975	0.216255
ENSG00000144278	GALNT13	114805	1.9955	0.00301728	0.220467
ENSG00000163126	ANKRD23	200539	1.77586	0.00304397	0.220467
ENSG00000164442	CITED2	10370	1.19222	0.00318282	0.229446
ENSG00000117020	AKT3	10000	1.64369	0.00325962	0.233889
ENSG00000168843	FSTL5	56884	-3.62453	0.00334296	0.237658
ENSG00000164845	FAM86FP		1.64793	0.00336704	0.238272
ENSG00000244682	FCGR2C		-1.74835	0.00340128	0.238789
ENSG00000155304	HSPA13	6782	0.995062	0.0034053	0.238789
ENSG00000198668	CALM1	801	0.973571	0.00343143	0.239532
ENSG00000164116	GUCY1A3	2982	3.49669	0.00345948	0.240403
ENSG00000099256	PRTFDC1	56952	1.72734	0.0035415	0.244999
ENSG00000152778	IFIT5	24138	1.07735	0.00362719	0.248696
ENSG00000116990	MYCL	4610	-1.96413	0.0036812	0.250518
ENSG00000186075	ZPBP2	124626	-2.75107	0.00368624	0.250518
ENSG00000127951	FGL2	10875	1.82865	0.00371276	0.251214
ENSG00000166106	ADAMTS15	170689	-3.80772	0.00378011	0.254654
ENSG00000115963	RND3	390	2.87234	0.00385966	0.258883
ENSG00000255733	IFNG-AS1	100885789	-1.43634	0.00387924	0.25907
ENSG00000087253	LPCAT2	54947	2.90668	0.00400778	0.2665
ENSG00000136531	SCN2A	6326	1.5381	0.00402763	0.266671
ENSG00000107562	CXCL12	6387	2.52267	0.00408186	0.269093
ENSG00000163659	TIPARP	25976	1.07839	0.0040991	0.269093
ENSG00000181804	SLC9A9	285195	1.72355	0.00418227	0.273389
ENSG00000136205	TNS3	64759	-1.21466	0.00421591	0.273851
ENSG00000105889	STEAP1B	256227	2.289	0.00422483	0.273851
ENSG00000110042	DTX4	23220	-2.51832	0.00431875	0.278732
ENSG00000103852	TTC23	64927	1.69832	0.00434354	0.278732
ENSG00000110002	VWA5A	4013	1.52861	0.00435434	0.278732
ENSG00000072062	PRKACA	5566	0.927071	0.00440805	0.281004
ENSG00000137177	KIF13A	63971	2.41614	0.00447807	0.284293
ENSG00000105373	GLTSCR2	29997	-1.09765	0.00462149	0.292195
ENSG00000139998	RAB15	376267	1.82731	0.00470976	0.293756
ENSG00000178695	KCTD12	115207	1.99927	0.00473784	0.293756
ENSG00000127528	KLF2	10365	1.35269	0.0047383	0.293756
ENSG00000168615	ADAM9	8754	1.20265	0.00474107	0.293756
ENSG00000137509	PRCP	5547	-0.957663	0.00474385	0.293756
ENSG00000147852	VLDLR	7436	2.33187	0.00476042	0.293756
ENSG00000143344	RGL1	23179	2.53145	0.00481404	0.295881
ENSG00000100097	LGALS1	3956	1.18346	0.00484805	0.296789
ENSG00000122862	SRGN	5552	1.05165	0.00494614	0.29913
ENSG00000060762	MPC1	51660	0.897351	0.00494909	0.29913
ENSG00000165409	TSHR	7253	1.45108	0.00496147	0.29913
ENSG00000105369	CD79A	973	-3.16902	0.00496385	0.29913
ENSG00000079819	EPB41L2	2037	1.67392	0.00506341	0.301826
ENSG00000151322	NPAS3	64067	2.87317	0.00506606	0.301826
ENSG00000164932	CTHRC1	115908	3.02777	0.00506728	0.301826
ENSG00000113504	SLC12A7	10723	2.21707	0.00527012	0.312701
ENSG00000197165	SULT1A2	6799	1.91393	0.00532693	0.314273
ENSG00000155792	DEPTOR	64798	1.41656	0.00533736	0.314273
ENSG00000100629	CEP128	145508	1.77093	0.00544198	0.315219
ENSG00000182253	SYNM	23336	2.95257	0.0054696	0.315219
ENSG00000180263	FGD6	55785	-1.93889	0.00549065	0.315219
ENSG00000100600	LGMN	5641	1.67173	0.00549463	0.315219
ENSG00000175489	LRRC25	126364	2.34202	0.0055033	0.315219
ENSG00000171425	ZNF581	51545	-1.21582	0.0055058	0.315219
ENSG00000196576	PLXNB2	23654	-1.17494	0.00551302	0.315219
ENSG00000137936	BCAR3	8412	-1.65699	0.0055321	0.315219
ENSG00000141404	GNAL	2774	2.69478	0.00553733	0.315219
ENSG00000185565	LSAMP	4045	-1.89457	0.00557208	0.316031
ENSG00000230438	SERPINB9P1		-1.98725	0.00567264	0.320556
ENSG00000169413	RNASE6	6039	2.84109	0.00572396	0.322275
ENSG00000010810	FYN	2534	1.93012	0.00584266	0.327763
ENSG00000102109	PCSK1N	27344	3.53745	0.00590588	0.329264
ENSG00000154548	SRSF12	135295	-1.28664	0.00592038	0.329264
ENSG00000188404	SELL	6402	-3.28349	0.00593346	0.329264
ENSG00000163931	TKT	7086	-1.027	0.00601289	0.332476
ENSG00000128383	APOBEC3A	200315	1.85345	0.00606158	0.333971
ENSG00000011422	PLAUR	5329	2.33386	0.0060914	0.33442
ENSG00000198960	ARMCX6	54470	0.949707	0.00616781	0.336409
ENSG00000177675	CD163L1	283316	2.65412	0.00617124	0.336409
ENSG00000211897	IGHG3		2.51571	0.00622965	0.33789
ENSG00000123836	PFKFB2	5208	-1.67926	0.00626412	0.33789
ENSG00000181264	TMEM136	219902	-1.79652	0.00642023	0.345104
ENSG00000164733	CTSB	1508	1.34553	0.00654263	0.348916
ENSG00000138964	PARVG	64098	1.63947	0.00655675	0.348916
ENSG00000155660	PDIA4	9601	1.12004	0.006559	0.348916
ENSG00000006747	SCIN	85477	-2.44671	0.00658964	0.349341
ENSG00000164619	BMPER	168667	1.59538	0.00667796	0.352214
ENSG00000120885	CLU	1191	2.09992	0.00668949	0.352214
ENSG00000099822	HCN2	610	-2.36815	0.00673745	0.353506
ENSG00000138378	STAT4	6775	1.648	0.00678139	0.353506
ENSG00000141543	EIF4A3	9775	0.86203	0.00678277	0.353506
ENSG00000071967	CYBRD1	79901	-2.5486	0.00692683	0.359503
ENSG00000148481	FAM188A	80013	1.17795	0.00694444	0.359503
ENSG00000116157	GPX7	2882	-0.977844	0.00703203	0.36282
ENSG00000105643	ARRDC2	27106	2.36091	0.00709978	0.365094
ENSG00000049323	LTBP1	4052	-1.52993	0.00718433	0.368215
ENSG00000149823	VPS51	738	-0.882782	0.00737193	0.375336
ENSG00000151292	CSNK1G3	1456	-0.823601	0.00742267	0.376676
ENSG00000170011	MYRIP	25924	2.95155	0.00749456	0.379077
ENSG00000118894	EEF2KMT	85002	0.982023	0.00754008	0.380134
ENSG00000052795	FNIP2	57600	-1.11298	0.0075871	0.381258
ENSG00000196083	IL1RAP	3556	1.50259	0.0076891	0.385129
ENSG00000186810	CXCR3	2833	-2.50283	0.00776589	0.387716
ENSG00000143226	FCGR2A	2212	-1.52972	0.00781577	0.388948
ENSG00000162591	MEGF6	1953	1.77783	0.00786753	0.389014
ENSG00000198040	ZNF84	7637	-0.916769	0.00802449	0.395507
ENSG00000080200	CRYBG3	131544	-1.27657	0.00810251	0.398081
ENSG00000140941	MAP1LC3B	81631	1.08084	0.00821328	0.401778
ENSG00000167703	SLC43A2	124935	-1.53031	0.00828245	0.401778
ENSG00000156453	PCDH1	5097	-3.5571	0.00833377	0.401778
ENSG00000196372	ASB13	79754	2.20747	0.0083454	0.401778
ENSG00000043039	BARX2	8538	-3.16721	0.00837789	0.401778
ENSG00000131037	EPS8L1	54869	-2.25115	0.00843567	0.401778
ENSG00000133069	TMCC2	9911	1.80838	0.00847689	0.401778
ENSG00000225217	HSPA7		-1.72956	0.00847819	0.401778
ENSG00000187244	BCAM	4059	1.86911	0.00848063	0.401778
ENSG00000149506	ZP1	22917	2.43831	0.00849089	0.401778
ENSG00000134072	CAMK1	8536	-1.61558	0.00858302	0.402129
ENSG00000143375	CGN	57530	2.4616	0.00858932	0.402129
ENSG00000104611	SH2D4A	63898	2.26369	0.00869926	0.402129
ENSG00000152133	GPATCH11	253635	1.17257	0.00870831	0.402129
ENSG00000226450	CYP2D8P		-1.22643	0.00872379	0.402129
ENSG00000139438	FAM222A	84915	1.5264	0.00873176	0.402129
ENSG00000154277	UCHL1	7345	2.9282	0.00873754	0.402129
ENSG00000101335	MYL9	10398	-1.8874	0.00874721	0.402129
ENSG00000173208	ABCD2	225	1.23858	0.00875837	0.402129
ENSG00000137868	STRA6	64220	-3.0041	0.00880557	0.403097
ENSG00000086200	IPO11	51194	1.00607	0.00889871	0.406155
ENSG00000130518	KIAA1683	80726	2.14739	0.00893445	0.406583
ENSG00000140961	OSGIN1	29948	1.49483	0.00904129	0.409709
ENSG00000087448	KLHL42	57542	-0.959066	0.00905625	0.409709
ENSG00000119408	NEK6	10783	-1.71153	0.00910721	0.41081
ENSG00000114251	WNT5A	7474	1.98567	0.00916553	0.41167
ENSG00000124882	EREG	2069	3.12177	0.00917966	0.41167
ENSG00000203709	C1orf132		1.04121	0.00927591	0.413582
ENSG00000120708	TGFBI	7045	2.05911	0.00937905	0.415778
ENSG00000101844	ATG4A	115201	0.837432	0.00941643	0.416114
ENSG00000122025	FLT3	2322	-2.83304	0.00944058	0.416114
ENSG00000211640	IGLV6-57		-2.09273	0.00953973	0.41863
ENSG00000132819	RBM38	55544	-1.09167	0.00955195	0.41863
ENSG00000100027	YPEL1	29799	-1.33241	0.00960821	0.419903
ENSG00000145050	MANF		1.15197	0.00965076	0.420571
ENSG00000154553	PDLIM3	27295	-2.35939	0.0097339	0.422866
ENSG00000085117	CD82	3732	1.80944	0.00975824	0.422866
ENSG00000077327	SPAG6	9576	-3.00547	0.00984468	0.423414
ENSG00000108176	DNAJC12	56521	1.93002	0.00984937	0.423414
ENSG00000156113	KCNMA1	3778	-2.64497	0.00987245	0.423414
ENSG00000187172	BAGE2		-3.10678	0.00990524	0.423414
ENSG00000198157	HMGN5	79366	1.33738	0.00990812	0.423414
ENSG00000186889	TMEM17	200728	-1.19937	0.00995147	0.424092
ENSG00000044574	HSPA5	3309	0.981937	0.0101042	0.427556
ENSG00000179761	PIPOX	51268	1.34008	0.0101048	0.427556
ENSG00000181625	SLX1B	79008	1.54711	0.0101159	0.427556
ENSG00000253861	SLC2A3P1		-2.96034	0.0101999	0.429573
ENSG00000080824	HSP90AA1	3320	0.941192	0.0103081	0.432127
ENSG00000103811	CTSH	1512	-2.41409	0.0104256	0.435869
ENSG00000221867	MAGEA3	4102	3.54818	0.0104554	0.435933
ENSG00000197933	ZNF823	55552	1.49688	0.0104841	0.43595
ENSG00000196376	SLC35F1	222553	2.24403	0.0106287	0.439596
ENSG00000152192	POU4F1	5457	-3.34983	0.0107458	0.442749
ENSG00000233016	SNHG7	84973	-1.16217	0.0107624	0.442749
ENSG00000155961	RAB39B	116442	1.36252	0.0108969	0.447092
ENSG00000007944	MYLIP	29116	1.2097	0.0109496	0.447606
ENSG00000186854	TRABD2A	129293	-2.24001	0.0109675	0.447606
ENSG00000103035	PSMD7	5713	0.771064	0.0111588	0.454215
ENSG00000159433	STARD9	57519	-1.14818	0.0114936	0.465885
ENSG00000144677	CTDSPL	10217	-2.36878	0.0115778	0.467568
ENSG00000211649	IGLV7-46		-2.26532	0.0116299	0.468446
ENSG00000144554	FANCD2	2177	-1.08706	0.0117721	0.472937
ENSG00000221923	ZNF880	400713	-2.39702	0.0118456	0.474657
ENSG00000085563	ABCB1	5243	2.68204	0.0119477	0.477505
ENSG00000196935	SRGAP1	57522	1.91301	0.0120492	0.479799
ENSG00000002586	CD99	4267	2.24504	0.0120673	0.479799
ENSG00000049089	COL9A2	1298	-2.09624	0.0121171	0.480542
ENSG00000110400	PVRL1	5818	2.43655	0.0121562	0.480856
ENSG00000111817	DSE	29940	1.34524	0.0124363	0.490677
ENSG00000176845	METRNL	284207	1.89163	0.0124986	0.491842
ENSG00000185291	IL3RA	3563	1.60599	0.0125296	0.491842
ENSG00000120215	MLANA	2315	-1.20031	0.0126263	0.493344
ENSG00000212864	RNF208	727800	-1.25277	0.0126318	0.493344
ENSG00000185038	MROH2A	339766	-3.2525	0.0127553	0.496909
ENSG00000166068	SPRED1	161742	1.48604	0.0128656	0.499944
ENSG00000204634	TBC1D8	11138	1.42729	0.0129084	0.500345
ENSG00000156127	BATF	10538	2.16728	0.0129875	0.502153
ENSG00000103257	SLC7A5	8140	1.31077	0.0133009	0.512982
ENSG00000103111	MON1B	22879	0.95569	0.0134215	0.513245
ENSG00000143333	RGS16	6004	1.81553	0.0134543	0.513245
ENSG00000155926	SLA	6503	1.93034	0.013471	0.513245
ENSG00000233999	IGKV3OR2-268		2.33547	0.0135552	0.513245
ENSG00000127863	TNFRSF19	55504	2.73126	0.0135867	0.513245
ENSG00000125772	GPCPD1	56261	-0.873638	0.0135938	0.513245
ENSG00000154556	SORBS2	8470	-1.93319	0.0135964	0.513245
ENSG00000172771	EFCAB12	90288	-2.37526	0.0135987	0.513245
ENSG00000254681	PKD1P5		-1.5777	0.0136071	0.513245
ENSG00000189343	RPS2P46		-1.3199	0.0137406	0.515546
ENSG00000143353	LYPLAL1	127018	-1.01209	0.0137425	0.515546
ENSG00000228812	LAMA5-AS1	101928158	1.35627	0.0137916	0.515546
ENSG00000133026	MYH10	4628	1.32718	0.0138018	0.515546
ENSG00000102265	TIMP1	7076	1.85463	0.0139344	0.51924
ENSG00000135605	TEC	7006	-1.18324	0.0141553	0.525131
ENSG00000071205	ARHGAP10	79658	2.37463	0.0141605	0.525131
ENSG00000135052	GOLM1	51280	1.85538	0.0142393	0.526787
ENSG00000180340	FZD2	2535	1.9244	0.0144631	0.532863
ENSG00000185633	NDUFA4L2	56901	1.66085	0.0144726	0.532863
ENSG00000145882	PCYOX1L	78991	1.67116	0.0145728	0.534846
ENSG00000155966	AFF2	2334	-2.45079	0.0147748	0.540119
ENSG00000073670	ADAM11	4185	1.11641	0.0149027	0.541487
ENSG00000133639	BTG1	694	-0.945488	0.0149175	0.541487
ENSG00000172915	NBEA	26960	1.21941	0.0150504	0.544032
ENSG00000087237	CETP	1071	1.86292	0.0150581	0.544032
ENSG00000146122	DAAM2	23500	-2.5092	0.0152727	0.550111
ENSG00000260924	LINC01311		-1.25865	0.0153334	0.550111
ENSG00000107968	MAP3K8	1326	1.50042	0.0153832	0.550111
ENSG00000106415	GLCCI1	113263	-1.00824	0.0154326	0.550111
ENSG00000164050	PLXNB1	5364	-1.68585	0.015457	0.550111
ENSG00000197584	KCNMB2	10242	-2.06122	0.0154757	0.550111
ENSG00000179915	NRXN1	9378	2.69388	0.015476	0.550111
ENSG00000188211	NCR3LG1	374383	1.91924	0.0155235	0.55032
ENSG00000142541	RPL13A	23521	-0.957637	0.0155532	0.55032
ENSG00000132958	TPTE2	93492	1.52321	0.0155942	0.550496
ENSG00000128596	CCDC136	64753	1.5875	0.0156296	0.550496
ENSG00000005302	MSL3	10943	0.809264	0.0157631	0.553075
ENSG00000203875	SNHG5		-0.988853	0.015795	0.553075
ENSG00000234741	GAS5	60674	-1.01622	0.0158272	0.553075
ENSG00000185905	C16orf54	283897	1.36278	0.0158977	0.553075
ENSG00000154099	DNAAF1	123872	1.86718	0.0159615	0.553343
ENSG00000177600	RPLP2	6181	-0.832245	0.0160022	0.553512
ENSG00000159720	ATP6V0D1	9114	0.754004	0.0160715	0.554664
ENSG00000099860	GADD45B	4616	1.43995	0.0162006	0.557274
ENSG00000198113	TOR4A	54863	-0.894539	0.0162194	0.557274
ENSG00000144476	ACKR3	57007	3.0538	0.0164713	0.561445
ENSG00000221869	CEBPD	1052	1.87286	0.0164746	0.561445
ENSG00000233237	LINC00472		-1.83511	0.0165738	0.561445
ENSG00000249274	PDLIM1P4		-1.45274	0.0165748	0.561445
ENSG00000163606	CD200R1	131450	2.29849	0.0165758	0.561445
ENSG00000213553	RPLP0P6		-1.12444	0.0166135	0.561445
ENSG00000170775	GPR37	2861	2.31755	0.0166319	0.561445
ENSG00000006534	ALDH3B1	221	1.12801	0.01667	0.561503
ENSG00000236901	MIR600HG	81571	-1.10556	0.0167655	0.562639
ENSG00000082397	EPB41L3	23136	1.89586	0.0167767	0.562639
ENSG00000070214	SLC44A1	23446	-0.842745	0.0169026	0.564441
ENSG00000074966	TXK	7294	-1.39241	0.0169036	0.564441
ENSG00000175868	CALCB	797	-2.21069	0.0170156	0.565733
ENSG00000166592	RRAD	6236	2.00696	0.0170156	0.565733
ENSG00000173638	SLC19A1	6573	-1.5034	0.0171464	0.567457
ENSG00000115295	CLIP4	79745	2.0975	0.0171761	0.567457
ENSG00000112245	PTP4A1	7803	0.764562	0.0172146	0.567457
ENSG00000214140	PRCD	768206	1.67869	0.0172854	0.568576
ENSG00000142197	DOPEY2	9980	1.56976	0.0174082	0.571395
ENSG00000073754	CD5L	922	1.66189	0.0174588	0.571839
ENSG00000166848	TERF2IP	54386	0.83101	0.0175178	0.572273
ENSG00000121073	SLC35B1	10237	0.699666	0.0175462	0.572273
ENSG00000132688	NES	10763	-2.98853	0.0175931	0.572594
ENSG00000203710	CR1	1378	1.81762	0.0177639	0.576934
ENSG00000146858	ZC3HAV1L	92092	-1.67442	0.0179109	0.580485
ENSG00000168282	MGAT2	4247	0.770816	0.0180128	0.582566
ENSG00000115828	QPCT	25797	-1.47817	0.0180825	0.583596
ENSG00000120129	DUSP1	1843	0.948889	0.0182091	0.586453
ENSG00000177225	PDDC1	347862	-0.75226	0.0182989	0.587611
ENSG00000139239	RPL14P1		-1.12937	0.0183262	0.587611
ENSG00000158296	SLC13A3	64849	2.18509	0.0183593	0.587611
ENSG00000166974	MAPRE2	10982	1.13219	0.0186504	0.594138
ENSG00000051108	HERPUD1	9709	0.955644	0.0187019	0.594138
ENSG00000184992	BRI3BP	140707	-0.909765	0.0187101	0.594138
ENSG00000104549	SQLE	6713	-1.06732	0.0187837	0.594138
ENSG00000251013	GAPDHP62		-1.07961	0.0187986	0.594138
ENSG00000137309	HMGA1	3159	-0.873514	0.0188082	0.594138
ENSG00000149403	GRIK4	2900	-1.42958	0.0188713	0.594138
ENSG00000106069	CHN2	1124	1.46422	0.0189325	0.59441
ENSG00000262246	CORO7	79585	1.13663	0.018957	0.59441
ENSG00000043462	LCP2	3937	1.75306	0.0190716	0.595697
ENSG00000090861	AARS	16	0.929206	0.0190753	0.595697
ENSG00000135241	PNPLA8	50640	0.624265	0.0192512	0.598938
ENSG00000211662	IGLV3-21		1.61963	0.0192887	0.598938
ENSG00000166825	ANPEP	290	1.65682	0.0192955	0.598938
ENSG00000135905	DOCK10	55619	-1.27656	0.0194939	0.603652
ENSG00000175197	DDIT3	1649	1.07087	0.0197596	0.606739
ENSG00000102780	DGKH	160851	-1.85534	0.0197762	0.606739
ENSG00000154114	TBCEL	219899	-1.20017	0.0199544	0.607809
ENSG00000157404	KIT	3815	-1.79178	0.0199624	0.607809
ENSG00000100889	PCK2	5106	0.995591	0.019979	0.607809
ENSG00000125629	INSIG2	51141	0.906736	0.019996	0.607809
ENSG00000021762	OSBPL5	114879	1.8795	0.0200147	0.607809
ENSG00000135604	STX11	8676	1.16198	0.0200939	0.609014
ENSG00000175592	FOSL1	8061	1.5862	0.0203469	0.614706
ENSG00000062282	DGAT2	84649	-1.76474	0.0203614	0.614706
ENSG00000173660	UQCRH	7388	-0.804124	0.0205124	0.617266
ENSG00000166750	SLFN5	162394	1.396	0.0205589	0.617266
ENSG00000241361	SLC25A24P1		-1.50441	0.0206565	0.61871
ENSG00000164270	HTR4	3360	1.7524	0.0206945	0.61871
ENSG00000102921	N4BP1	9683	0.732656	0.0208585	0.621951
ENSG00000101336	HCK	3055	1.85523	0.0208836	0.621951
ENSG00000181104	F2R	2149	-2.42861	0.0210342	0.625229
ENSG00000233554	B4GALT1-AS1		-1.18544	0.0211608	0.627783
ENSG00000206127	GOLGA8O	728047	-1.9988	0.0212324	0.6287
ENSG00000120332	TNN	63923	1.17196	0.0213201	0.629221
ENSG00000130584	ZBTB46	140685	-1.64983	0.0213316	0.629221
ENSG00000092096	SLC22A17	51310	2.03224	0.0214054	0.630193
ENSG00000198133	TMEM229B	161145	-1.60426	0.0214911	0.631018
ENSG00000149212	SESN3	143686	1.62101	0.0216213	0.631018
ENSG00000248309	MEF2C-AS1	101929423	-1.12586	0.0216473	0.631018
ENSG00000100038	TOP3B	8940	-0.777573	0.0216645	0.631018
ENSG00000178445	GLDC	2731	-2.55635	0.0216789	0.631018
ENSG00000196526	AFAP1	60312	2.02413	0.0218383	0.632674
ENSG00000114646	CSPG5	10675	-1.34726	0.0218588	0.632674
ENSG00000140950	TLDC1	57707	1.19956	0.021986	0.635164
ENSG00000126016	AMOT	154796	-1.50016	0.0220477	0.635756
ENSG00000112812	PRSS16	10279	0.805615	0.0221255	0.636809
ENSG00000169241	SLC50A1	55974	0.79023	0.022247	0.638313
ENSG00000126752	SSX1	6756	2.52882	0.0222605	0.638313
ENSG00000128791	TWSG1	57045	-0.798951	0.0224068	0.640575
ENSG00000105372	RPS19	6223	-0.933568	0.0224284	0.640575
ENSG00000243323	PTPRVP	148713	-1.43549	0.0224639	0.640575
ENSG00000171843	MLLT3	4300	-0.910305	0.0225725	0.642484
ENSG00000176018	LYSMD3	116068	0.655346	0.0226489	0.643472
ENSG00000147166	ITGB1BP2	26548	1.10015	0.0227363	0.644066
ENSG00000140848	CPNE2	221184	1.36922	0.02276	0.644066
ENSG00000119227	PIGZ	80235	-1.19621	0.0228646	0.644066
ENSG00000196743	GM2A	2760	-0.813904	0.0228786	0.644066
ENSG00000130511	SSBP4	170463	-1.15672	0.0229237	0.64416
ENSG00000105926	MPP6	51678	-0.851708	0.0229784	0.644523
ENSG00000134769	DTNA	1837	2.30144	0.0230254	0.64467
ENSG00000188171	ZNF626	199777	1.72793	0.0231296	0.645925
ENSG00000089847	ANKRD24	170961	1.01813	0.0231652	0.645925
ENSG00000157680	DGKI	9162	2.18105	0.0231958	0.645925
ENSG00000158683	PKD1L1	168507	-1.50006	0.023243	0.646071
ENSG00000198131	ZNF544	27300	-1.06389	0.0233745	0.647381
ENSG00000163069	SGCB	6443	2.13931	0.0233792	0.647381
ENSG00000159189	C1QC	714	1.82407	0.023416	0.647381
ENSG00000176933	TOB2P1		1.40479	0.0234825	0.64744
ENSG00000188050	RNF133	168433	1.42957	0.0235471	0.64744
ENSG00000128513	POT1	25913	1.00417	0.02357	0.64744
ENSG00000172927	MYEOV	26579	-1.18723	0.0236167	0.64744
ENSG00000129682	FGF13	2258	2.19318	0.023628	0.64744
ENSG00000112394	SLC16A10	117247	2.17978	0.023785	0.650587
ENSG00000072849	DERL2	51009	0.651626	0.0238503	0.651219
ENSG00000080546	SESN1	27244	-0.910601	0.0238927	0.651223
ENSG00000119632	IFI27L2	83982	1.15867	0.0239521	0.651691
ENSG00000133789	SWAP70	23075	1.49378	0.0241009	0.654585
ENSG00000157240	FZD1	8321	-1.63195	0.0243964	0.661446
ENSG00000175066	GK5	256356	-0.801122	0.024492	0.661714
ENSG00000165140	FBP1	2203	-1.91296	0.0246069	0.662525
ENSG00000128016	ZFP36	7538	1.05408	0.0246079	0.662525
ENSG00000083845	RPS5	6193	-0.82523	0.0248325	0.667405
ENSG00000009694	TENM1	10178	2.39022	0.0249367	0.66809
ENSG00000171522	PTGER4	5734	1.59799	0.0249446	0.66809
ENSG00000167995	BEST1	7439	1.25824	0.025071	0.669152
ENSG00000113272	THG1L	54974	-1.01636	0.0251234	0.669392
ENSG00000007516	BAIAP3	8938	-1.36748	0.0252226	0.670877
ENSG00000100292	HMOX1	3162	1.47301	0.0253621	0.67099
ENSG00000130066	SAT1	6303	0.887361	0.025442	0.67099
ENSG00000146066	HIGD2A	192286	-0.874266	0.0254648	0.67099
ENSG00000150967	ABCB9	23457	1.27591	0.0256154	0.67099
ENSG00000060138	YBX3	8531	2.08364	0.0257293	0.67099
ENSG00000171448	ZBTB26	57684	-0.729182	0.0257809	0.67099
ENSG00000134278	SPIRE1	56907	-1.87074	0.0258308	0.67099
ENSG00000236552	RPL13AP5	728658	-1.21247	0.0258473	0.67099
ENSG00000196421	LINC00176		-1.68996	0.0258654	0.67099
ENSG00000139112	GABARAPL1	23710	0.975998	0.0258824	0.67099
ENSG00000140564	FURIN	5045	-0.852885	0.0259401	0.67099
ENSG00000185634	SHC4	399694	1.1271	0.0259494	0.67099
ENSG00000130741	EIF2S3	1968	-0.712216	0.0259763	0.67099
ENSG00000152558	TMEM123	114908	-1.02676	0.0259998	0.67099
ENSG00000127334	DYRK2	8445	-0.901468	0.0260353	0.67099
ENSG00000255112	CHMP1B	57132	0.632608	0.0260384	0.67099
ENSG00000170881	RNF139	11236	0.601018	0.026051	0.67099
ENSG00000107242	PIP5K1B	8395	-0.87255	0.0261362	0.671375
ENSG00000151131	C12orf45	121053	-0.879203	0.0262098	0.671375
ENSG00000132481	TRIM47	91107	1.05448	0.0262401	0.671375
ENSG00000243629	LINC00880	339894	1.36259	0.0263251	0.671794
ENSG00000135269	TES	26136	0.784417	0.0263457	0.671794
ENSG00000187098	MITF	4286	1.65293	0.0264722	0.672112
ENSG00000174915	PTDSS2	81490	-0.755149	0.0265033	0.672112
ENSG00000175602	CCDC85B	11007	-0.994343	0.0265579	0.672112
ENSG00000141506	PIK3R5	23533	2.32703	0.0266067	0.672112
ENSG00000108829	LRRC59	55379	0.685711	0.0267189	0.672112
ENSG00000074660	SCARF1	8578	-1.7564	0.0267481	0.672112
ENSG00000120519	SLC10A7	84068	0.790859	0.0267487	0.672112
ENSG00000102383	ZDHHC15	158866	1.96527	0.0267503	0.672112
ENSG00000228252	COL6A4P2		1.50999	0.0268344	0.673128
ENSG00000139352	ASCL1	429	1.26782	0.0272059	0.680133
ENSG00000100883	SRP54	6729	0.69692	0.0272305	0.680133
ENSG00000153930	ANKFN1	162282	-1.89158	0.0272459	0.680133
ENSG00000178115	GOLGA8Q		1.61392	0.0275685	0.685765
ENSG00000006468	ETV1	2115	2.1157	0.0276017	0.685765
ENSG00000121769	FABP3	2170	1.70766	0.0276386	0.685765
ENSG00000226777	KIAA0125	9834	2.33312	0.0276493	0.685765
ENSG00000224650	IGHV3-74		-3.56355	0.0277247	0.686531
ENSG00000063177	RPL18	6141	-0.798623	0.0281503	0.692572
ENSG00000127585	FBXL16	146330	-1.78621	0.0283147	0.692572
ENSG00000059145	UNKL	64718	-0.739979	0.0283383	0.692572
ENSG00000133561	GIMAP6	474344	1.84595	0.0283527	0.692572
ENSG00000070961	ATP2B1	490	-0.682181	0.0283554	0.692572
ENSG00000138768	USO1	8615	0.705727	0.0283697	0.692572
ENSG00000115268	RPS15	6209	-0.839749	0.0284	0.692572
ENSG00000133710	SPINK5	11005	1.84166	0.0284733	0.692572
ENSG00000067445	TRO	7216	1.78896	0.0285158	0.692572
ENSG00000107281	NPDC1	56654	-2.68125	0.0285847	0.692572
ENSG00000170677	SOCS6	9306	2.01209	0.0285894	0.692572
ENSG00000140451	PIF1	80119	-1.09939	0.0285972	0.692572
ENSG00000179218	CALR	811	0.84344	0.0286584	0.692968
ENSG00000149273	RPS3	6188	-0.781827	0.0287611	0.693839
ENSG00000095303	PTGS1	5742	-1.81128	0.0287844	0.693839
ENSG00000168003	SLC3A2	6520	0.847785	0.0289193	0.695686
ENSG00000254772	EEF1G	1937	-0.720852	0.0291545	0.697957
ENSG00000100612	DHRS7	51635	0.682737	0.029193	0.697957
ENSG00000164114	MAP9	79884	1.92577	0.0292579	0.697957
ENSG00000162946	DISC1	27185	0.882425	0.0292719	0.697957
ENSG00000259479	SORD2P		-1.2615	0.029394	0.698707
ENSG00000114739	ACVR2B	93	-0.681506	0.0295507	0.700348
ENSG00000166897	ELFN2	114794	1.64776	0.0295826	0.700348
ENSG00000132704	FCRL2	79368	1.2706	0.0295992	0.700348
ENSG00000168778	TCTN2	79867	-1.2168	0.0297814	0.700753
ENSG00000198561	CTNND1	1500	1.11087	0.0297915	0.700753
ENSG00000110848	CD69	969	1.43316	0.0298445	0.700753
ENSG00000122035	RASL11A	387496	1.42407	0.0300271	0.700753
ENSG00000164078	MST1R	4486	-1.51398	0.0300463	0.700753
ENSG00000197557	TTC30A	92104	1.07065	0.0300675	0.700753
ENSG00000206530	CFAP44	55779	-0.790567	0.0300925	0.700753
ENSG00000253686	LINC01484	101928136	-1.21162	0.0301034	0.700753
ENSG00000221968	FADS3	3995	1.1017	0.030116	0.700753
ENSG00000028137	TNFRSF1B	7133	1.44762	0.0302429	0.701125
ENSG00000148362	C9orf142	286257	-1.01774	0.0302437	0.701125
ENSG00000204628	GNB2L1	10399	-0.869444	0.0302683	0.701125
ENSG00000168026	TTC21A	199223	-1.02803	0.0304021	0.702678
ENSG00000073008	PVR	5817	1.81061	0.0305617	0.702678
ENSG00000163053	SLC16A14	151473	-1.55057	0.0306337	0.702678
ENSG00000100298	APOBEC3H	164668	-1.6207	0.0306667	0.702678
ENSG00000137094	DNAJB5	25822	1.13602	0.0306692	0.702678
ENSG00000166822	TMEM170A	124491	0.733486	0.0306997	0.702678
ENSG00000004534	RBM6	10180	-0.676507	0.0308308	0.704632
ENSG00000101384	JAG1	182	1.02047	0.0312022	0.712065
ENSG00000139174	PRICKLE1	144165	1.05284	0.0313974	0.715462
ENSG00000103253	HAGHL	84264	-1.41116	0.0315822	0.717579
ENSG00000151651	ADAM8	101	1.67428	0.0315833	0.717579
ENSG00000150782	IL18	3606	1.57741	0.0317192	0.719606
ENSG00000136193	SCRN1	9805	-0.721036	0.0318486	0.720139
ENSG00000161791	FMNL3	91010	-1.16961	0.0318601	0.720139
ENSG00000116748	AMPD1	270	-1.11348	0.0318827	0.720139
ENSG00000184307	ZDHHC23	254887	-0.738248	0.0319609	0.720719
ENSG00000100994	PYGB	5834	0.761979	0.0320742	0.720719
ENSG00000188846	RPL14	9045	-0.78261	0.0321363	0.720719
ENSG00000167861	HID1	283987	0.758844	0.032142	0.720719
ENSG00000138115	CYP2C8	1558	-1.37845	0.0321913	0.720776
ENSG00000156298	TSPAN7	7102	-2.30662	0.0322784	0.721406
ENSG00000075651	PLD1	5337	-1.38486	0.0324851	0.721406
ENSG00000204977	TRIM13	10206	-0.763791	0.0324988	0.721406
ENSG00000165997	ARL5B	221079	0.733987	0.0325	0.721406
ENSG00000182481	KPNA2	3838	0.620852	0.0326569	0.723848
ENSG00000121101	TEX14	56155	1.65007	0.0327559	0.724502
ENSG00000143153	ATP1B1	481	-1.25506	0.0328731	0.724502
ENSG00000185518	SV2B	9899	2.37123	0.0328741	0.724502
ENSG00000128268	MGAT3	4248	-1.33331	0.0328743	0.724502
ENSG00000172717	FAM71D	161142	1.33241	0.0330071	0.725146
ENSG00000166598	HSP90B1	7184	0.841562	0.0330418	0.725146
ENSG00000136826	KLF4	9314	2.19087	0.0330445	0.725146
ENSG00000205246	RPSAP58		-1.1832	0.033346	0.728484
ENSG00000162772	ATF3	467	1.53118	0.0333725	0.728484
ENSG00000114529	C3orf52	79669	-1.12097	0.0333745	0.728484
ENSG00000215386	MIR99AHG	388815	1.76619	0.0334131	0.728484
ENSG00000170558	CDH2	1000	-2.61017	0.0334327	0.728484
ENSG00000152642	GPD1L	23171	-0.66388	0.0335193	0.728871
ENSG00000128266	GNAZ	2781	-1.78032	0.033545	0.728871
ENSG00000170160	CCDC144A	9720	1.42388	0.0336427	0.729965
ENSG00000272414	FAM47E-STBD1	100631383	1.41915	0.0336902	0.729971
ENSG00000111674	ENO2	2026	-1.2003	0.0338739	0.732434
ENSG00000196620	UGT2B15	7366	-2.08591	0.0341249	0.732434
ENSG00000011523	CEP68	23177	-0.886513	0.0341589	0.732434
ENSG00000128165	ADM2	79924	1.22329	0.0341775	0.732434
ENSG00000188130	MAPK12	6300	-1.40688	0.0342105	0.732434
ENSG00000105810	CDK6	1021	1.1531	0.0342387	0.732434
ENSG00000100605	ITPK1	3705	0.775597	0.0342783	0.732434
ENSG00000145703	IQGAP2	10788	1.35382	0.0342787	0.732434
ENSG00000153993	SEMA3D	223117	2.06861	0.0344127	0.73348
ENSG00000236850	BMS1P20		-0.918987	0.0344228	0.73348
ENSG00000120049	KCNIP2	30819	-1.72344	0.0344778	0.73364
ENSG00000109790	KLHL5	51088	-0.841729	0.0345663	0.734343
ENSG00000150681	RGS18	64407	1.96469	0.034606	0.734343
ENSG00000169991	IFFO2	126917	1.22764	0.0348243	0.737877
ENSG00000185527	PDE6G	5148	1.23707	0.0348874	0.737877
ENSG00000138709	LARP1B	55132	0.660876	0.0349161	0.737877
ENSG00000181788	SIAH2	6478	0.713666	0.0351268	0.739794
ENSG00000175984	DENND2C	163259	-0.803571	0.0351688	0.739794
ENSG00000136854	STXBP1	6812	1.39384	0.0352555	0.739794
ENSG00000111859	NEDD9	4739	-1.15642	0.0352879	0.739794
ENSG00000189337	KAZN	23254	1.50678	0.0353465	0.739794
ENSG00000105737	GRIK5	2901	-2.03013	0.0354264	0.739794
ENSG00000246627	CACNA1C-AS1	100652846	1.27465	0.0354607	0.739794
ENSG00000187391	MAGI2	9863	2.1009	0.0355619	0.739794
ENSG00000153815	CMIP	80790	0.764946	0.0356064	0.739794
ENSG00000100997	ABHD12	26090	0.847863	0.0356144	0.739794
ENSG00000175772	LINC01106		-1.76189	0.0357271	0.739794
ENSG00000163545	NUAK2	81788	-0.750401	0.0357759	0.739794
ENSG00000175931	UBE2O	63893	0.53854	0.035809	0.739794
ENSG00000100380	ST13	6767	-0.616571	0.0358214	0.739794
ENSG00000123342	MMP19	4327	1.64271	0.0358318	0.739794
ENSG00000118513	MYB	4602	-2.41272	0.0358512	0.739794
ENSG00000169976	SF3B5	83443	0.688243	0.0358913	0.739794
ENSG00000130766	SESN2	83667	1.12503	0.0359179	0.739794
ENSG00000172053	QARS	5859	-0.673866	0.0361134	0.741956
ENSG00000122406	RPL5	6125	-0.797849	0.0362105	0.742513
ENSG00000188933	USP32P1		1.48895	0.0362424	0.742513
ENSG00000091490	SEL1L3	23231	-0.886463	0.036501	0.744501
ENSG00000130202	PVRL2	5819	1.5191	0.0365344	0.744501
ENSG00000063046	EIF4B	1975	-0.796956	0.0365559	0.744501
ENSG00000159307	SCUBE1	80274	-2.20743	0.0366487	0.744501
ENSG00000154134	ROBO3	64221	1.86628	0.036777	0.744501
ENSG00000131724	IL13RA1	3597	1.02231	0.036777	0.744501
ENSG00000180921	FAM83H	286077	-1.65051	0.0368099	0.744501
ENSG00000115129	TP53I3	9540	0.933646	0.0368508	0.744501
ENSG00000186153	WWOX	51741	0.983159	0.0368605	0.744501
ENSG00000129675	ARHGEF6	9459	-1.06785	0.0369379	0.744501
ENSG00000149294	NCAM1	4684	2.29426	0.0370497	0.744501
ENSG00000181191	PJA1	64219	0.771416	0.0370919	0.744501
ENSG00000077585	GPR137B	7107	1.53681	0.0371078	0.744501
ENSG00000205022	PABPN1L	390748	1.32574	0.0371417	0.744501
ENSG00000167705	RILP	83547	-1.13559	0.0371573	0.744501
ENSG00000100852	ARHGAP5	394	0.632578	0.037212	0.744501
ENSG00000101187	SLCO4A1	28231	-1.15905	0.0372426	0.744501
ENSG00000170889	RPS9	6203	-0.728479	0.0372839	0.744501
ENSG00000107551	RASSF4	83937	1.32009	0.0373769	0.744501
ENSG00000151327	FAM177A1	283635	0.603264	0.0374177	0.744501
ENSG00000197279	ZNF165	7718	1.24781	0.0374978	0.744501
ENSG00000171223	JUNB	3726	0.972781	0.0375325	0.744501
ENSG00000138413	IDH1	3417	0.734102	0.037556	0.744501
ENSG00000197565	COL4A6	1288	-2.31518	0.0375615	0.744501
ENSG00000088826	SMOX	54498	1.45321	0.0375942	0.744501
ENSG00000165171	WBSCR27	155368	1.96515	0.0376981	0.745601
ENSG00000108679	LGALS3BP	3959	-1.94634	0.0378641	0.746578
ENSG00000074201	CLNS1A	1207	-0.578759	0.0378869	0.746578
ENSG00000140968	IRF8	3394	1.72665	0.0379275	0.746578
ENSG00000034510	TMSB10	9168	0.818276	0.0379699	0.746578
ENSG00000186260	MKL2	57496	0.736029	0.038015	0.746578
ENSG00000136504	KAT7	11143	0.685883	0.0380379	0.746578
ENSG00000165424	ZCCHC24	219654	0.970605	0.0381406	0.747626
ENSG00000198612	COPS8	10920	0.54243	0.0382247	0.747626
ENSG00000174808	BTC	685	1.29814	0.0382367	0.747626
ENSG00000254860	TMEM9B-AS1	493900	-0.988507	0.0384178	0.750152
ENSG00000144815	NXPE3	91775	-0.973558	0.0384631	0.750152
ENSG00000173226	IQCB1	9657	-0.644701	0.0386044	0.751899
ENSG00000185222	WBP5	51186	1.38808	0.0386501	0.751899
ENSG00000187486	KCNJ11	3767	-1.73558	0.0387017	0.751954
ENSG00000103202	NME4	4833	-0.920257	0.0387534	0.752011
ENSG00000168028	RPSA	3921	-0.812547	0.0391866	0.759185
ENSG00000183340	JRKL	8690	-0.771345	0.0392802	0.759185
ENSG00000238121	LINC00426	100188949	-1.45257	0.0393139	0.759185
ENSG00000234840	LINC01239	441389	-1.89266	0.03932	0.759185
ENSG00000204261	PSMB8-AS1	100507463	0.71877	0.0394987	0.761037
ENSG00000137802	MAPKBP1	23005	-0.631595	0.0395145	0.761037
ENSG00000104903	LYL1	4066	-1.0414	0.0396236	0.762185
ENSG00000262943	ALOX12P2	245	1.15036	0.0397332	0.763004
ENSG00000182154	MRPL41	64975	-0.776526	0.03983	0.763004
ENSG00000142188	TMEM50B	757	0.678654	0.039861	0.763004
ENSG00000188820	FAM26F	441168	1.83168	0.0398639	0.763004
ENSG00000135298	ADGRB3	577	-2.11754	0.0399617	0.7632
ENSG00000165092	ALDH1A1	216	1.68923	0.0400104	0.7632
ENSG00000141934	PPAP2C	8612	-2.30531	0.0401465	0.7632
ENSG00000139410	SDSL	113675	1.82166	0.040171	0.7632
ENSG00000099899	TRMT2A	27037	-0.565752	0.0402937	0.7632
ENSG00000100129	EIF3L	51386	-0.722168	0.0403113	0.7632
ENSG00000143126	CELSR2	1952	-1.29901	0.0403725	0.7632
ENSG00000064932	SBNO2	22904	0.626384	0.040389	0.7632
ENSG00000215883	CYB5RL	606495	-0.972576	0.040418	0.7632
ENSG00000197782	ZNF780A	284323	-0.917962	0.0404184	0.7632
ENSG00000139269	INHBE	83729	2.15314	0.0405547	0.764697
ENSG00000115875	SRSF7	6432	0.803146	0.0405968	0.764697
ENSG00000158717	RNF166	115992	0.662699	0.0406471	0.764711
ENSG00000151012	SLC7A11	23657	1.19847	0.0407445	0.765609
ENSG00000138430	OLA1	29789	-0.595765	0.0409682	0.767942
ENSG00000162599	NFIA	4774	1.65745	0.0411204	0.768927
ENSG00000166454	ATMIN	23300	0.575843	0.0412168	0.769124
ENSG00000107643	MAPK8	5599	0.56817	0.0412555	0.769124
ENSG00000070540	WIPI1	55062	0.784829	0.0413048	0.769124
ENSG00000227507	LTB	4050	1.93225	0.0413802	0.769124
ENSG00000154473	BUB3	9184	-0.641381	0.0415554	0.77145
ENSG00000142227	EMP3	2014	1.04711	0.0418085	0.775216
ENSG00000211896	IGHG1		2.37007	0.0420427	0.777297
ENSG00000106484	MEST	4232	-1.30173	0.0420647	0.777297
ENSG00000137845	ADAM10	102	-0.879187	0.0420719	0.777297
ENSG00000131725	WDR44	54521	0.776723	0.0422417	0.7795
ENSG00000095397	DFNB31	25861	1.1921	0.042308	0.779791
ENSG00000050344	NFE2L3	9603	-1.01592	0.0423736	0.780068
ENSG00000183506	PI4KAP2		-0.630348	0.0424703	0.780918
ENSG00000153310	FAM49B	51571	0.620527	0.0425792	0.781987
ENSG00000249855	EEF1A1P19		-0.926576	0.0426921	0.783128
ENSG00000106605	BLVRA	644	1.31639	0.0427986	0.78415
ENSG00000143384	MCL1	4170	0.856082	0.0428806	0.784721
ENSG00000086619	ERO1LB	56605	0.697825	0.0429577	0.784954
ENSG00000164855	TMEM184A	202915	-1.72244	0.0430546	0.784954
ENSG00000138193	PLCE1	51196	-0.941208	0.0430613	0.784954
ENSG00000203747	FCGR3A	2214	1.55684	0.0430969	0.784954
ENSG00000112218	GPR63	81491	1.4661	0.0432099	0.785939
ENSG00000150527	CTAGE5	4253	0.572068	0.0432529	0.785939
ENSG00000177721	ANXA2R	389289	0.97496	0.0433061	0.78598
ENSG00000206149	HERC2P9	440248	-0.611472	0.0436942	0.791162
ENSG00000163611	SPICE1	152185	-0.666793	0.0438015	0.792176
ENSG00000111110	PPM1H	57460	1.64946	0.0438989	0.792186
ENSG00000052749	RRP12	23223	0.736746	0.0439048	0.792186
ENSG00000256574	OR13A1	79290	1.76081	0.0442489	0.795967
ENSG00000153936	HS2ST1	9653	-0.737447	0.0442691	0.795967
ENSG00000113368	LMNB1	4001	0.797735	0.04464	0.801027
ENSG00000186834	HEXIM1	10614	0.582763	0.0446787	0.801027
ENSG00000150991	UBC	7316	0.756555	0.0447063	0.801027
ENSG00000143507	DUSP10	11221	1.18539	0.0447612	0.80108
ENSG00000107863	ARHGAP21	57584	0.631471	0.0449559	0.801538
ENSG00000102007	PLP2	5355	0.748963	0.0449636	0.801538
ENSG00000267757	C19orf83	100287177	1.27179	0.0449946	0.801538
ENSG00000117335	CD46	4179	-0.75871	0.045266	0.804474
ENSG00000150961	SEC24D	9871	0.686222	0.0453159	0.804474
ENSG00000123080	CDKN2C	1031	-1.41871	0.0453999	0.804783
ENSG00000211632	IGKV3D-11		-2.77286	0.0455077	0.804783
ENSG00000149131	SERPING1	710	1.55924	0.0455487	0.804783
ENSG00000101347	SAMHD1	25939	0.655344	0.0455941	0.804783
ENSG00000135218	CD36	948	1.53309	0.0457147	0.805918
ENSG00000138080	EMILIN1	11117	1.99278	0.0457629	0.805918
ENSG00000178538	CA8	767	2.12195	0.0459539	0.808003
ENSG00000159885	ZNF222	7673	0.935716	0.045986	0.808003
ENSG00000147246	HTR2C	3358	2.29652	0.0462692	0.811718
ENSG00000185946	RNPC3	55599	-0.633254	0.0463291	0.811718
ENSG00000267534	S1PR2	9294	-1.27012	0.0464355	0.811718
ENSG00000167711	SERPINF2	5345	1.30493	0.0464357	0.811718
ENSG00000061676	NCKAP1	10787	-1.17752	0.046473	0.811718
ENSG00000240429	LRRFIP1P1		-0.962127	0.0465767	0.811718
ENSG00000030582	GRN	2896	-0.693939	0.0467391	0.811718
ENSG00000147883	CDKN2B	1030	1.00506	0.0468568	0.811718
ENSG00000100503	NIN	51199	-0.650441	0.046874	0.811718
ENSG00000125744	RTN2	6253	-1.54687	0.0469029	0.811718
ENSG00000107611	CUBN	8029	-1.17822	0.0469077	0.811718
ENSG00000120669	SOHLH2	54937	-2.05725	0.0469539	0.811718
ENSG00000118308	LRMP	4033	-1.13182	0.046985	0.811718
ENSG00000129515	SNX6	58533	0.590053	0.0470761	0.811718
ENSG00000174885	NLRP6	171389	-1.27202	0.0470883	0.811718
ENSG00000128590	DNAJB9	4189	0.673799	0.0470951	0.811718
ENSG00000145365	TIFA	92610	0.793916	0.0471446	0.811718
ENSG00000187621	TCL6	27004	-1.59361	0.0472344	0.812358
ENSG00000235621	LINC00494	284749	-0.890175	0.0473806	0.813966
ENSG00000169432	SCN9A	6335	1.37979	0.0475589	0.815673
ENSG00000198155	ZNF876P	642280	-1.14782	0.0475857	0.815673
ENSG00000108515	ENO3	2027	0.872525	0.0476556	0.815964
ENSG00000090520	DNAJB11	51726	0.711236	0.0478431	0.817386
ENSG00000148180	GSN	2934	1.11727	0.0478795	0.817386
ENSG00000107438	PDLIM1	9124	-1.30561	0.0478976	0.817386
ENSG00000169403	PTAFR	5724	-1.4214	0.0481688	0.818452
ENSG00000204472	AIF1	199	1.57718	0.048229	0.818452
ENSG00000250988	SNHG21	100505616	-0.930905	0.0482545	0.818452
ENSG00000159733	ZFYVE28	57732	1.36253	0.0482803	0.818452
ENSG00000161996	WDR90	197335	-0.818496	0.0483707	0.818452
ENSG00000151014	CCRN4L	25819	0.934798	0.0484718	0.818452
ENSG00000183793	NPIPA5	100288332	-1.30804	0.0485935	0.818452
ENSG00000006652	IFRD1	3475	0.751363	0.0487133	0.818452
ENSG00000103121	CMC2	56942	0.671829	0.0487178	0.818452
ENSG00000240891	PLCXD2	257068	1.01971	0.048749	0.818452
ENSG00000197119	SLC25A29	123096	-1.28115	0.048829	0.818452
ENSG00000104219	ZDHHC2	51201	0.611249	0.0489094	0.818452
ENSG00000133121	STARD13	90627	1.18092	0.0489304	0.818452
ENSG00000112977	DAP	1611	0.589624	0.0489379	0.818452
ENSG00000059804	SLC2A3	6515	1.59103	0.0489383	0.818452
ENSG00000070182	SPTB	6710	2.21845	0.0489404	0.818452
ENSG00000104267	CA2	760	1.19662	0.0489633	0.818452
ENSG00000169398	PTK2	5747	-1.60663	0.0489681	0.818452
ENSG00000099977	DDT	1652	-0.604289	0.0493153	0.821747
ENSG00000100664	EIF5	1983	0.839277	0.0494517	0.821747
ENSG00000176978	DPP7	29952	-0.831824	0.049517	0.821747
ENSG00000137101	CD72	971	1.01324	0.0495193	0.821747
ENSG00000112029	FBXO5	26271	0.87805	0.0495485	0.821747
ENSG00000176749	CDK5R1	8851	0.875537	0.0495914	0.821747
ENSG00000157514	TSC22D3	1831	0.960731	0.049781	0.824004
ENSG00000110651	CD81	975	-1.5508	0.0500606	0.827411
ENSG00000170293	CMTM8	152189	-1.35943	0.0501096	0.827411
ENSG00000196876	SCN8A	6334	1.98972	0.0502217	0.827411
ENSG00000178467	P4HTM	54681	-0.575841	0.0502223	0.827411
ENSG00000147526	TACC1	6867	0.859119	0.0503412	0.827411
ENSG00000070047	PHRF1	57661	-0.521233	0.0503623	0.827411
ENSG00000222009	BTBD19	149478	1.55005	0.0504835	0.827639
Differial expression : partial responder vs stable disease
	HGNC_symbol	Entrez_GeneID	logFC	PValue	FDR
ENSG00000211950	IGHV1-24		-8.2934	4.09117e-23	3.76633e-19
ENSG00000211934	IGHV1-2		-4.88203	3.24145e-09	1.49204e-05
ENSG00000148600	CDHR1	92211	-4.0724	8.24549e-09	3.03632e-05
ENSG00000183853	KIRREL	55243	-4.53473	1.58793e-08	4.1767e-05
ENSG00000154358	OBSCN	84033	-2.36463	2.48734e-08	5.72461e-05
ENSG00000224650	IGHV3-74		-4.30401	4.47519e-08	9.15524e-05
ENSG00000180190	TDRP	157695	-2.56029	9.17104e-08	0.000168857
ENSG00000172771	EFCAB12	90288	-2.55965	1.0305e-07	0.000172488
ENSG00000165507	C10orf10	11067	-2.56684	1.42219e-07	0.000218211
ENSG00000119888	EPCAM	4072	-4.37458	2.83856e-07	0.000402027
ENSG00000173662	TAS1R1	80835	-2.81025	7.31218e-07	0.000912912
ENSG00000241351	IGKV3-11		-4.70748	7.43737e-07	0.000912912
ENSG00000100181	TPTEP1	387590	-2.25546	8.96738e-07	0.00103192
ENSG00000134363	FST	10468	-3.00482	2.46879e-06	0.00267385
ENSG00000085831	TTC39A	22996	-2.13607	2.71846e-06	0.00278068
ENSG00000249274	PDLIM1P4		-1.72546	2.99241e-06	0.0028998
ENSG00000145242	EPHA5	2044	-3.94606	7.73062e-06	0.00677791
ENSG00000165238	WNK2	65268	-2.91686	8.8205e-06	0.00722885
ENSG00000151364	KCTD14	65987	-2.41622	9.03017e-06	0.00722885
ENSG00000170264	FAM161A	84140	-1.33121	1.21598e-05	0.00932862
ENSG00000146122	DAAM2	23500	-2.44609	2.07837e-05	0.0152969
ENSG00000236499	LINC00896	150197	-2.8327	2.53984e-05	0.0173198
ENSG00000004848	ARX	170302	-3.53414	3.035e-05	0.0199573
ENSG00000197457	STMN3	50861	-1.85805	3.2142e-05	0.0204069
ENSG00000168032	ENTPD3	956	-2.87283	3.60926e-05	0.0221512
ENSG00000100399	CHADL	150356	-1.688	4.41904e-05	0.0262463
ENSG00000108830	RND2	8153	-2.26144	4.97899e-05	0.0286478
ENSG00000197461	PDGFA	5154	-3.17991	5.15777e-05	0.0287772
ENSG00000181690	PLAG1	5324	-2.37232	7.07452e-05	0.034367
ENSG00000254030	IGLC5		-2.61183	7.1198e-05	0.034367
ENSG00000146592	CREB5	9586	2.57703	7.24712e-05	0.034367
ENSG00000156413	FUT6	2528	-3.18339	7.34552e-05	0.034367
ENSG00000168542	COL3A1	1281	-3.05303	7.40578e-05	0.034367
ENSG00000136457	CHAD	1101	-1.90942	7.58553e-05	0.034367
ENSG00000211662	IGLV3-21		7.98751	7.65287e-05	0.034367
ENSG00000265369	PCAT18	728606	-2.80362	8.98482e-05	0.0393877
ENSG00000175772	LINC01106		-2.23151	0.000101007	0.0425146
ENSG00000259803	SLC22A31	146429	-3.19932	0.000101599	0.0425146
ENSG00000010030	ETV7	51513	-2.71507	0.000125186	0.0512204
ENSG00000167613	LAIR1	3903	3.76072	0.000146521	0.0586467
ENSG00000127951	FGL2	10875	2.89886	0.000155479	0.0609081
ENSG00000103811	CTSH	1512	-2.1622	0.000185015	0.0709688
ENSG00000092964	DPYSL2	1808	3.52985	0.000192769	0.0724338
ENSG00000107954	NEURL1	9148	-2.22923	0.000209247	0.0744527
ENSG00000136244	IL6	3569	5.16164	0.000209747	0.0744527
ENSG00000211666	IGLV2-14		7.65261	0.000210273	0.0744527
ENSG00000166963	MAP1A	4130	4.73336	0.000247663	0.0844793
ENSG00000172264	MACROD2	140733	-2.04973	0.000247767	0.0844793
ENSG00000236081	ELFN1-AS1	101927125	-2.51603	0.000259453	0.0868553
ENSG00000117407	ARTN	9048	-2.1804	0.000277476	0.0896297
ENSG00000211677	IGLC2		6.04006	0.000290928	0.0901143
ENSG00000166165	CKB	1152	-1.69496	0.000291038	0.0901143
ENSG00000103522	IL21R	50615	6.23198	0.00029366	0.0901143
ENSG00000168329	CX3CR1	1524	5.39797	0.000305064	0.0920792
ENSG00000243466	IGKV1-5		7.29359	0.000318255	0.0936654
ENSG00000104213	PDGFRL	5157	3.89443	0.000322181	0.0936654
ENSG00000136960	ENPP2	5168	4.42163	0.00033416	0.0936654
ENSG00000239951	IGKV3-20		6.68962	0.000335328	0.0936654
ENSG00000143412	ANXA9	8416	-1.10369	0.00033789	0.0936654
ENSG00000103187	COTL1	23406	3.01694	0.000359913	0.0949101
ENSG00000244437	IGKV3-15		7.5031	0.000360066	0.0949101
ENSG00000028137	TNFRSF1B	7133	2.95272	0.000360836	0.0949101
ENSG00000160439	RDH13	112724	-1.23616	0.000374806	0.0952615
ENSG00000101846	STS	412	-1.64116	0.000377693	0.0952615
ENSG00000183307	CECR6	27439	-1.7642	0.00038333	0.0953768
ENSG00000128383	APOBEC3A	200315	2.79397	0.000389576	0.0956384
ENSG00000169704	GP9	2815	-2.72472	0.000395142	0.0957283
ENSG00000211966	IGHV5-51		7.48873	0.000428636	0.10118
ENSG00000179520	SLC17A8	246213	-2.83519	0.00043968	0.102473
ENSG00000102038	SMARCA1	6594	4.86346	0.000449991	0.102606
ENSG00000095203	EPB41L4B	54566	-2.95449	0.000451395	0.102606
ENSG00000106066	CPVL	54504	3.75577	0.000477396	0.106205
ENSG00000000938	FGR	2268	2.75214	0.000478764	0.106205
ENSG00000082293	COL19A1	1310	-2.74295	0.000486684	0.106677
ENSG00000099139	PCSK5	5125	4.29063	0.000496812	0.107615
ENSG00000088992	TESC	54997	-2.22321	0.000518352	0.110976
ENSG00000105963	ADAP1	11033	2.48129	0.000549563	0.115533
ENSG00000165807	PPP1R36	145376	3.44613	0.000552188	0.115533
ENSG00000153071	DAB2	1601	2.62576	0.000567444	0.11582
ENSG00000155657	TTN	7273	-2.09389	0.000577679	0.11582
ENSG00000185100	ADSSL1	122622	-2.1116	0.000578724	0.11582
ENSG00000156453	PCDH1	5097	-2.77855	0.000601075	0.117419
ENSG00000171777	RASGRP4	115727	3.7459	0.000604561	0.117419
ENSG00000237541	HLA-DQA2	3117	4.71735	0.000612223	0.117419
ENSG00000008226	DLEC1	9940	-1.62691	0.000626985	0.119011
ENSG00000182718	ANXA2	302	1.04047	0.000651131	0.121222
ENSG00000211897	IGHG3		4.79958	0.000656928	0.121222
ENSG00000213033	AURKAPS1		-1.35256	0.000658388	0.121222
ENSG00000106211	HSPB1	3315	-1.26596	0.000667418	0.121668
ENSG00000177426	TGIF1	7050	4.42401	0.000684555	0.122824
ENSG00000172243	CLEC7A	64581	3.59242	0.000687101	0.122824
ENSG00000119686	FLVCR2	55640	2.69677	0.000697904	0.122994
ENSG00000232216	IGHV3-43		7.48529	0.000704728	0.122994
ENSG00000211941	IGHV3-11		7.06916	0.000714771	0.122994
ENSG00000128283	CDC42EP1	11135	4.56204	0.000734418	0.123413
ENSG00000000971	CFH	3075	3.40499	0.000737314	0.123413
ENSG00000186806	VSIG10L	147645	2.9007	0.000761959	0.126389
ENSG00000235162	C12orf75	387882	3.40596	0.000782738	0.128677
ENSG00000105784	RUNDC3B	154661	-1.80749	0.000810046	0.131987
ENSG00000254860	TMEM9B-AS1	493900	-1.00186	0.000822097	0.132776
ENSG00000034053	APBA2	321	4.94467	0.000831721	0.133162
ENSG00000110848	CD69	969	4.09338	0.000841453	0.133559
ENSG00000118785	SPP1	6696	7.82255	0.000855579	0.13464
ENSG00000196218	RYR1	6261	4.87218	0.000883929	0.137506
ENSG00000163435	ELF3	1999	-1.84693	0.00089006	0.137506
ENSG00000243587	C6orf183		-1.39695	0.000896194	0.137506
ENSG00000211669	IGLV3-10		7.10251	0.000907687	0.138118
ENSG00000197249	SERPINA1	5265	2.94903	0.000923721	0.138586
ENSG00000104974	LILRA1	11024	3.10338	0.000929051	0.138586
ENSG00000107518	ATRNL1	26033	5.13652	0.000937098	0.138586
ENSG00000165905	GYLTL1B	120071	-2.14879	0.000972269	0.142075
ENSG00000196421	LINC00176		-1.48004	0.000983761	0.142622
ENSG00000124593	PRICKLE4	29964	5.12256	0.000998342	0.143605
ENSG00000162913	C1orf145		-2.10405	0.0010195	0.144697
ENSG00000157240	FZD1	8321	-1.34128	0.00102165	0.144697
ENSG00000211644	IGLV1-51		6.6928	0.00104648	0.147082
ENSG00000165071	TMEM71	137835	3.52472	0.00106058	0.147935
ENSG00000188404	SELL	6402	-2.24931	0.00107647	0.149022
ENSG00000229391	HLA-DRB6	3128	4.18286	0.00109215	0.150065
ENSG00000206530	CFAP44	55779	-0.744165	0.00114491	0.155001
ENSG00000101336	HCK	3055	2.71597	0.00117091	0.156273
ENSG00000104447	TRPS1	7227	3.67995	0.00117883	0.156273
ENSG00000244116	IGKV2-28		6.44923	0.00120898	0.158112
ENSG00000233791	LINC01136	730227	-1.65362	0.00122142	0.158112
ENSG00000243290	IGKV1-12		7.33397	0.0012358	0.158112
ENSG00000124766	SOX4	6659	-2.10152	0.00124076	0.158112
ENSG00000211955	IGHV3-33		5.20796	0.00124518	0.158112
ENSG00000169715	MT1E	4493	5.5231	0.00126371	0.159366
ENSG00000135454	B4GALNT1	2583	2.62707	0.00127357	0.159517
ENSG00000143416	SELENBP1	8991	4.09318	0.00128874	0.15995
ENSG00000095739	BAMBI	25805	4.85805	0.0012944	0.15995
ENSG00000171227	TMEM37	140738	2.85213	0.00131777	0.160892
ENSG00000211959	IGHV4-39		5.96389	0.00132498	0.160892
ENSG00000110042	DTX4	23220	-1.80076	0.00132824	0.160892
ENSG00000187116	LILRA5	353514	2.95046	0.00137004	0.1638
ENSG00000101443	WFDC2	10406	6.12734	0.00138231	0.163879
ENSG00000211973	IGHV1-69		6.02972	0.00138878	0.163879
ENSG00000132357	CARD6	84674	3.49065	0.00139741	0.163879
ENSG00000211659	IGLV3-25		6.24045	0.00141143	0.16388
ENSG00000111144	LTA4H	4048	-0.693512	0.00142182	0.16388
ENSG00000106565	TMEM176B	28959	3.28703	0.00142412	0.16388
ENSG00000125148	MT2A	4502	3.25912	0.00143552	0.164166
ENSG00000002933	TMEM176A	55365	3.68443	0.00149467	0.168294
ENSG00000111913	FAM65B	9750	2.77048	0.0015052	0.168294
ENSG00000134897	BIVM	54841	2.95037	0.00151135	0.168294
ENSG00000138755	CXCL9	4283	4.46809	0.00151732	0.168294
ENSG00000125675	GRIA3	2892	4.68967	0.00155636	0.171591
ENSG00000258546	CENPUP2		-1.61705	0.00159179	0.172904
ENSG00000239855	IGKV1-6		5.93807	0.00159247	0.172904
ENSG00000203799	CCDC162P	221262	-1.27756	0.00160881	0.172904
ENSG00000133216	EPHB2	2048	3.03891	0.0016182	0.172904
ENSG00000132470	ITGB4	3691	-1.16773	0.00164006	0.172904
ENSG00000255526	NEDD8-MDP1		2.54628	0.00164389	0.172904
ENSG00000106546	AHR	196	-1.86998	0.00164746	0.172904
ENSG00000106069	CHN2	1124	2.34931	0.00171151	0.176545
ENSG00000111046	MYF6	4618	-2.50829	0.00172091	0.176545
ENSG00000137642	SORL1	6653	3.73787	0.00172342	0.176545
ENSG00000168646	AXIN2	8313	-1.57105	0.00172595	0.176545
ENSG00000160683	CXCR5	643	5.43018	0.00174995	0.177602
ENSG00000185630	PBX1	5087	4.70069	0.00176259	0.177602
ENSG00000082014	SMARCD3	6604	-1.31644	0.00176521	0.177602
ENSG00000119121	TRPM6	140803	3.65972	0.001792	0.179317
ENSG00000125968	ID1	3397	-1.59765	0.00182406	0.181538
ENSG00000114541	FRMD4B	23150	2.98375	0.00184208	0.182346
ENSG00000166825	ANPEP	290	2.24037	0.00187959	0.184511
ENSG00000176049	JAKMIP2	9832	6.38023	0.00190424	0.184511
ENSG00000186469	GNG2	54331	2.26648	0.00190582	0.184511
ENSG00000175489	LRRC25	126364	2.96569	0.00191069	0.184511
ENSG00000213886	UBD	10537	4.98291	0.00191405	0.184511
ENSG00000132386	SERPINF1	5176	3.61916	0.00194776	0.186782
ENSG00000237289	CKMT1B	1159	-2.22831	0.00197927	0.188821
ENSG00000123405	NFE2	4778	2.58793	0.00204595	0.19255
ENSG00000184785	SMIM10	644538	3.85918	0.00204888	0.19255
ENSG00000081818	PCDHB4	56131	2.6608	0.00206645	0.19255
ENSG00000167608	TMC4	147798	-1.90448	0.00209945	0.193577
ENSG00000211660	IGLV2-23		5.34949	0.002114	0.193647
ENSG00000105737	GRIK5	2901	-1.76495	0.00215488	0.196414
ENSG00000120645	IQSEC3	440073	-2.10348	0.00217472	0.197246
ENSG00000140090	SLC24A4	123041	3.07927	0.00219462	0.198075
ENSG00000204740	MALRD1	340895	4.33027	0.00222174	0.199544
ENSG00000163611	SPICE1	152185	-0.631899	0.00224549	0.200699
ENSG00000211951	IGHV2-26		6.65351	0.00231972	0.205077
ENSG00000188266	HYKK	123688	-1.33197	0.00232413	0.205077
ENSG00000142512	SIGLEC10	89790	2.58053	0.00232789	0.205077
ENSG00000139174	PRICKLE1	144165	1.14195	0.00234644	0.205727
ENSG00000184304	PRKD1	5587	3.32817	0.00238554	0.208164
ENSG00000008517	IL32	9235	4.1714	0.00242075	0.208875
ENSG00000125266	EFNB2	1948	2.27606	0.00244028	0.208875
ENSG00000171051	FPR1	2357	2.73894	0.00246888	0.208875
ENSG00000197405	C5AR1	728	2.4214	0.00247262	0.208875
ENSG00000187193	MT1X	4501	3.21654	0.00247674	0.208875
ENSG00000114115	RBP1	5947	3.79547	0.0024889	0.208875
ENSG00000151693	ASAP2	8853	3.97617	0.00251039	0.208875
ENSG00000165617	DACT1	51339	3.11179	0.00251044	0.208875
ENSG00000019169	MARCO	8685	3.32853	0.00251848	0.208875
ENSG00000132563	REEP2	51308	2.1897	0.00255707	0.210215
ENSG00000127507	ADGRE2	30817	2.21467	0.00258562	0.210215
ENSG00000211890	IGHA2		4.27041	0.00259941	0.210215
ENSG00000116833	NR5A2	2494	3.01021	0.00260492	0.210215
ENSG00000118308	LRMP	4033	-1.14502	0.00261365	0.210215
ENSG00000211962	IGHV1-46		5.96865	0.00262176	0.210215
ENSG00000140153	WDR20	91833	0.643793	0.00265812	0.211867
ENSG00000169508	GPR183	1880	2.91943	0.00267123	0.211995
ENSG00000211937	IGHV2-5		5.14475	0.00268752	0.212138
ENSG00000211648	IGLV1-47		5.41346	0.00269609	0.212138
ENSG00000172322	CLEC12A	160364	2.86968	0.00271922	0.212948
ENSG00000104970	KIR3DX1		4.78312	0.00274199	0.212948
ENSG00000003096	KLHL13	90293	-2.39683	0.00275811	0.212948
ENSG00000232573	RPL3P4		3.91965	0.00276981	0.212948
ENSG00000134548	SPX	80763	-1.97889	0.00278775	0.212948
ENSG00000080546	SESN1	27244	-0.755627	0.00280659	0.212948
ENSG00000131042	LILRB2	10288	2.28433	0.00280722	0.212948
ENSG00000011028	MRC2	9902	2.96193	0.0028551	0.213372
ENSG00000173068	BNC2	54796	-2.84774	0.00285758	0.213372
ENSG00000166446	CDYL2	124359	2.37336	0.00285871	0.213372
ENSG00000113739	STC2	8614	6.86753	0.00286793	0.213372
ENSG00000224397	LINC01272		3.01272	0.002874	0.213372
ENSG00000239998	LILRA2	11027	2.58143	0.00290379	0.214717
ENSG00000072110	ACTN1	87	2.32008	0.00294595	0.216963
ENSG00000148225	WDR31	114987	-1.21084	0.00297143	0.217851
ENSG00000079156	OSBPL6	114880	2.64181	0.00298167	0.217851
ENSG00000211665	IGLV3-16		7.28417	0.00303511	0.22001
ENSG00000211949	IGHV3-23		4.81913	0.00311335	0.224113
ENSG00000204577	LILRB3	10288	2.13999	0.00311606	0.224113
ENSG00000123685	BATF3	55509	3.37662	0.00314912	0.225427
ENSG00000106605	BLVRA	644	1.63124	0.00317106	0.225427
ENSG00000141431	ASXL3	80816	-2.81083	0.00320972	0.22643
ENSG00000136068	FLNB	2317	-1.36416	0.00323361	0.227242
ENSG00000142347	MYO1F	4542	2.32819	0.00324783	0.227373
ENSG00000160593	AMICA1	120425	2.47567	0.00327804	0.228619
ENSG00000133392	MYH11	4629	2.6621	0.00332942	0.231325
ENSG00000211895	IGHA1		-2.3416	0.00342406	0.23513
ENSG00000177807	KCNJ10	3766	2.69337	0.00342697	0.23513
ENSG00000120708	TGFBI	7045	2.28923	0.00344701	0.23513
ENSG00000103313	MEFV	4210	2.25279	0.00345304	0.23513
ENSG00000121594	CD80	941	3.0697	0.00348442	0.235864
ENSG00000175556	LONRF3	79836	4.04728	0.00351005	0.236203
ENSG00000138002	IFT172	26160	-0.711151	0.00352449	0.236203
ENSG00000167552	TUBA1A	7846	1.88541	0.0035279	0.236203
ENSG00000151240	DIP2C	22982	-1.95959	0.00355445	0.236262
ENSG00000224373	IGHV4-59		3.82298	0.00358589	0.236938
ENSG00000163563	MNDA	4332	2.54996	0.00359035	0.236938
ENSG00000165140	FBP1	2203	-1.64176	0.00360993	0.237379
ENSG00000146373	RNF217	154214	3.12678	0.00364058	0.238532
ENSG00000160883	HK3	3101	2.33466	0.00367197	0.238532
ENSG00000026103	FAS	355	2.27574	0.00367753	0.238532
ENSG00000178695	KCTD12	115207	2.0762	0.00368514	0.238532
ENSG00000237892	KLF7-IT1		-1.40303	0.00369825	0.238532
ENSG00000181634	TNFSF15	9966	3.05784	0.00372314	0.238532
ENSG00000033122	LRRC7	57554	-1.38097	0.00374406	0.238532
ENSG00000162496	DHRS3	9249	2.98286	0.00377957	0.238532
ENSG00000184574	LPAR5	57121	2.17499	0.00379795	0.238532
ENSG00000112983	BRD8	10902	-0.576675	0.00379809	0.238532
ENSG00000166793	YPEL4	219539	2.97042	0.00381577	0.238532
ENSG00000184828	ZBTB7C	201501	3.01561	0.00382837	0.238532
ENSG00000146350	TBC1D32	221322	-0.974253	0.00383978	0.238532
ENSG00000175857	GAPT	202309	2.96112	0.00384292	0.238532
ENSG00000186074	CD300LF	146722	2.61815	0.0038678	0.238532
ENSG00000161249	DMKN	93099	4.30458	0.00387248	0.238532
ENSG00000149798	CDC42EP2	10435	1.43129	0.00387362	0.238532
ENSG00000181788	SIAH2	6478	0.709275	0.00390789	0.239495
ENSG00000244482	LILRA6	11025	2.39682	0.00391528	0.239495
ENSG00000243710	CFAP57	149465	-1.13928	0.00394524	0.240529
ENSG00000211943	IGHV3-15		4.57601	0.00396823	0.24062
ENSG00000147862	NFIB	4781	3.55186	0.00397287	0.24062
ENSG00000198417	MT1F	4494	3.90168	0.00400586	0.241823
ENSG00000244161	FLNB-AS1	105377105	-1.43678	0.0040298	0.242473
ENSG00000145020	AMT	275	-0.798901	0.00405075	0.24294
ENSG00000235568	NFAM1	150372	2.28288	0.00408092	0.243467
ENSG00000074966	TXK	7294	-1.00938	0.00408599	0.243467
ENSG00000211898	IGHD		5.89425	0.00411684	0.244514
ENSG00000198203	SULT1C2	6819	2.87496	0.00417299	0.24626
ENSG00000112319	EYA4	2070	4.71413	0.00424446	0.249036
ENSG00000126759	CFP	5199	1.81231	0.00424709	0.249036
ENSG00000244734	HBB	3043	2.19641	0.00431967	0.251944
ENSG00000164342	TLR3	7098	2.18712	0.00432405	0.251944
ENSG00000048540	LMO3	55885	-2.74641	0.00435722	0.252576
ENSG00000198885	ITPRIPL1	150771	-1.65798	0.00436233	0.252576
ENSG00000206172	HBA1	3039	2.20498	0.00437719	0.252642
ENSG00000171049	FPR2	2358	2.7541	0.00441538	0.25405
ENSG00000113721	PDGFRB	5159	2.49614	0.00448831	0.257441
ENSG00000221869	CEBPD	1052	2.20765	0.00452545	0.25785
ENSG00000074590	NUAK1	9891	5.32759	0.00454356	0.25785
ENSG00000223756	TSSC2		-1.58332	0.00456006	0.25785
ENSG00000159885	ZNF222	7673	1.01871	0.00456544	0.25785
ENSG00000112303	VNN2	8875	2.45087	0.00460746	0.258809
ENSG00000101916	TLR8	51311	2.79531	0.00461054	0.258809
ENSG00000108679	LGALS3BP	3959	-1.68507	0.00463892	0.259227
ENSG00000242534	IGKV2D-28		7.30876	0.00464616	0.259227
ENSG00000268758	ADGRE4P	326342	2.52687	0.00467605	0.25975
ENSG00000204482	LST1	7940	2.51622	0.00468374	0.25975
ENSG00000198959	TGM2	7052	3.05394	0.00471029	0.25999
ENSG00000107731	UNC5B	219699	2.42771	0.00471631	0.25999
ENSG00000103852	TTC23	64927	1.28696	0.00473327	0.260146
ENSG00000103067	ESRP2	80004	-1.47924	0.00475409	0.260513
ENSG00000117594	HSD11B1	3290	6.0637	0.00479547	0.262001
ENSG00000158869	FCER1G	2207	2.57786	0.00484	0.263651
ENSG00000150337	FCGR1A	2209	3.27297	0.00486348	0.264149
ENSG00000233476	EEF1A1P6		-0.829164	0.0048791	0.264218
ENSG00000137101	CD72	971	1.73994	0.00494254	0.266868
ENSG00000075340	ADD2	119	2.66243	0.00501205	0.268109
ENSG00000186212	SOWAHB	345079	-1.5195	0.0050146	0.268109
ENSG00000139998	RAB15	376267	2.11041	0.00503453	0.268109
ENSG00000174938	SEZ6L2	26470	3.98647	0.00505105	0.268109
ENSG00000159720	ATP6V0D1	9114	0.652585	0.00506202	0.268109
ENSG00000143797	MBOAT2	129642	2.3922	0.00506277	0.268109
ENSG00000106003	LFNG	3955	2.20817	0.00506745	0.268109
ENSG00000013619	MAMLD1	10046	2.81569	0.00508809	0.26843
ENSG00000171522	PTGER4	5734	1.98926	0.00510681	0.268647
ENSG00000117477	CCDC181	57821	-1.95784	0.0052472	0.274464
ENSG00000137462	TLR2	7097	2.42748	0.00526643	0.27469
ENSG00000101017	CD40	958	2.7063	0.00529476	0.274975
ENSG00000174837	ADGRE1	2015	2.51212	0.00531756	0.274975
ENSG00000159674	SPON2	10417	-1.19825	0.0053294	0.274975
ENSG00000135363	LMO2	4005	2.29193	0.00533164	0.274975
ENSG00000113504	SLC12A7	10723	2.33879	0.0054453	0.280043
ENSG00000187733	AMY1C	278	5.41145	0.00546032	0.280043
ENSG00000130222	GADD45G	10912	2.8634	0.00557676	0.28522
ENSG00000196782	MAML3	55534	2.42893	0.00560635	0.285939
ENSG00000203747	FCGR3A	2214	2.30343	0.00565347	0.286948
ENSG00000139626	ITGB7	3695	2.25237	0.0056573	0.286948
ENSG00000107742	SPOCK2	9806	2.54944	0.00569973	0.288306
ENSG00000112981	NME5	8382	-1.80777	0.0057457	0.288546
ENSG00000211892	IGHG4		-2.66696	0.00574628	0.288546
ENSG00000187955	COL14A1	7373	1.74662	0.00575149	0.288546
ENSG00000050730	TNIP3	79931	-1.62212	0.00579741	0.28954
ENSG00000158270	COLEC12	81035	3.06544	0.00580419	0.28954
ENSG00000169554	ZEB2	9839	2.19668	0.00582866	0.28954
ENSG00000140968	IRF8	3394	2.31943	0.00583421	0.28954
ENSG00000104267	CA2	760	1.48144	0.00585592	0.289837
ENSG00000215883	CYB5RL	606495	-0.794752	0.00591646	0.291493
ENSG00000153404	PLEKHG4B	153478	-2.07927	0.00592622	0.291493
ENSG00000140403	DNAJA4	55466	1.22899	0.00593687	0.291493
ENSG00000090382	LYZ	4069	2.06085	0.00601854	0.294176
ENSG00000169258	GPRIN1	114787	1.2307	0.00602892	0.294176
ENSG00000211942	IGHV3-13		5.40564	0.00603946	0.294176
ENSG00000205129	C4orf47	441054	-1.09606	0.00606268	0.294528
ENSG00000151948	GLT1D1	144423	2.15708	0.00608191	0.294684
ENSG00000118257	NRP2	8828	2.44235	0.00612691	0.295589
ENSG00000009694	TENM1	10178	3.12231	0.00613269	0.295589
ENSG00000129450	SIGLEC9	27180	2.50975	0.00619354	0.297742
ENSG00000135636	DYSF	8291	2.39346	0.00621903	0.297742
ENSG00000117115	PADI2	11240	2.69452	0.00622587	0.297742
ENSG00000136205	TNS3	64759	-0.766308	0.00627827	0.29947
ENSG00000204681	GABBR1	2550	2.6805	0.00629852	0.29966
ENSG00000099331	MYO9B	4650	-0.573537	0.00635917	0.301046
ENSG00000068971	PPP2R5B	5526	0.546703	0.00636241	0.301046
ENSG00000171365	CLCN5	1184	-1.03121	0.00638567	0.301046
ENSG00000237298	TTN-AS1	100506866	-1.02205	0.00639306	0.301046
ENSG00000099282	TSPAN15	23555	1.87136	0.00646584	0.3024
ENSG00000105926	MPP6	51678	-0.67917	0.00648917	0.3024
ENSG00000120162	MOB3B	79817	-1.143	0.00649403	0.3024
ENSG00000163661	PTX3	5806	2.98183	0.00650472	0.3024
ENSG00000119535	CSF3R	1441	2.25467	0.00652035	0.3024
ENSG00000149212	SESN3	143686	2.03722	0.00657396	0.30412
ENSG00000203875	SNHG5		-0.892737	0.00662873	0.305885
ENSG00000149294	NCAM1	4684	2.6896	0.00667689	0.307198
ENSG00000138964	PARVG	64098	1.86561	0.00669055	0.307198
ENSG00000137266	SLC22A23	63027	1.86148	0.00671705	0.307647
ENSG00000249661	TNRC18P1		-1.12044	0.00679316	0.310018
ENSG00000126262	FFAR2	2867	2.66948	0.00680249	0.310018
ENSG00000148948	LRRC4C	57689	3.24929	0.00682066	0.310079
ENSG00000184730	APOBR	55911	1.90007	0.00684379	0.310364
ENSG00000154473	BUB3	9184	-0.532273	0.00689462	0.311901
ENSG00000198400	NTRK1	4914	-1.72259	0.00695768	0.31397
ENSG00000080200	CRYBG3	131544	-0.848065	0.00700917	0.314763
ENSG00000111962	UST	10090	3.02804	0.00703779	0.315279
ENSG00000154845	PPP4R1	9989	0.604327	0.00712719	0.316369
ENSG00000160111	CPAMD8	27151	2.1679	0.00714983	0.316369
ENSG00000198851	CD3E	916	3.56742	0.00715327	0.316369
ENSG00000211896	IGHG1		2.38336	0.00716822	0.316369
ENSG00000126952	NXF5	55998	-1.38407	0.00719557	0.316369
ENSG00000136531	SCN2A	6326	1.46863	0.00719579	0.316369
ENSG00000132026	RTBDN	83546	3.41927	0.00722865	0.316369
ENSG00000273079	GRIN2B	2904	-2.6344	0.00723727	0.316369
ENSG00000100156	SLC16A8	23539	-1.29067	0.00725058	0.316369
ENSG00000135605	TEC	7006	-0.925217	0.00726315	0.316369
ENSG00000187678	SPRY4	81848	3.58289	0.0072633	0.316369
ENSG00000140848	CPNE2	221184	2.17269	0.00726831	0.316369
ENSG00000100600	LGMN	5641	1.77799	0.00730068	0.317028
ENSG00000006042	TMEM98	26022	-1.69813	0.00732321	0.317259
ENSG00000149131	SERPING1	710	2.59016	0.00737351	0.318688
ENSG00000196263	ZNF471	57573	-1.59351	0.00749917	0.3229
ENSG00000104833	TUBB4A	10382	3.525	0.00750603	0.3229
ENSG00000164125	FAM198B	51313	2.34246	0.00753159	0.322991
ENSG00000165409	TSHR	7253	1.40457	0.00754325	0.322991
ENSG00000158578	ALAS2	212	2.39096	0.0075608	0.322992
ENSG00000107796	ACTA2	59	1.787	0.00758145	0.323124
ENSG00000171860	C3AR1	719	2.38496	0.00760783	0.3235
ENSG00000173868	PHOSPHO1	162466	2.20638	0.00767559	0.325521
ENSG00000068885	IFT80	57560	-0.571603	0.0077114	0.325521
ENSG00000198223	CSF2RA	1438	2.84401	0.00771208	0.325521
ENSG00000231528	FAM225A	286333	2.69973	0.00779116	0.32582
ENSG00000151090	THRB	7068	2.47716	0.00779514	0.32582
ENSG00000156535	CD109	135228	3.83279	0.0078085	0.32582
ENSG00000085117	CD82	3732	1.996	0.00781529	0.32582
ENSG00000079215	SLC1A3	6507	2.5037	0.0078271	0.32582
ENSG00000185442	FAM174B	400451	1.9156	0.00787208	0.32582
ENSG00000085265	FCN1	2219	2.30505	0.00789746	0.32582
ENSG00000188130	MAPK12	6300	-1.06555	0.00791374	0.32582
ENSG00000071246	VASH1	22846	1.24226	0.00791661	0.32582
ENSG00000067057	PFKP	5214	2.39967	0.00793085	0.32582
ENSG00000232044	LINC01105		-2.84622	0.0079358	0.32582
ENSG00000182578	CSF1R	1436	2.17849	0.00794553	0.32582
ENSG00000224957	LINC01266	101927215	-2.68044	0.00799204	0.325856
ENSG00000182162	P2RY8	286530	0.62182	0.00799532	0.325856
ENSG00000133574	GIMAP4	55303	2.39608	0.00803886	0.326144
ENSG00000160255	ITGB2	3689	1.93259	0.00808904	0.327331
ENSG00000173611	SCAI	286205	-0.577597	0.00817623	0.330133
ENSG00000142208	AKT1	207	0.518248	0.00824512	0.332186
ENSG00000080822	CLDND1	56650	-0.600824	0.00828452	0.333045
ENSG00000113248	PCDHB15	56121	1.46411	0.00833634	0.334398
ENSG00000110900	TSPAN11	441631	-1.04961	0.00846591	0.338753
ENSG00000165795	NDRG2	57447	-1.28807	0.00848171	0.338753
ENSG00000211893	IGHG2		2.95192	0.00854221	0.340201
ENSG00000138074	SLC5A6	8884	-0.538419	0.00855491	0.340201
ENSG00000173917	HOXB2	3212	3.35184	0.0086304	0.342463
ENSG00000121552	CSTA	1475	2.10062	0.00866563	0.343122
ENSG00000134755	DSC2	1824	2.49627	0.00871203	0.344219
ENSG00000241839	PLEKHO2	80301	0.774113	0.00874546	0.344362
ENSG00000203710	CR1	1378	2.48133	0.00875307	0.344362
ENSG00000154743	TSEN2	80746	-0.615708	0.00878288	0.344798
ENSG00000120318	ARAP3	64411	2.28016	0.00887436	0.346547
ENSG00000150782	IL18	3606	2.45757	0.00888388	0.346547
ENSG00000131401	NAPSB	256236	2.48307	0.0089253	0.346918
ENSG00000163220	S100A9	6280	2.18104	0.00893528	0.346918
ENSG00000038427	VCAN	1462	2.08763	0.00894994	0.346918
ENSG00000143878	RHOB	388	-1.03843	0.00902803	0.347814
ENSG00000265817	FSBP	100861412	-1.23804	0.00902971	0.347814
ENSG00000161912	ADCY10P1	221442	-0.853674	0.00908755	0.348414
ENSG00000141096	DPEP3	64180	3.77416	0.00909467	0.348414
ENSG00000152315	KCNK13	56659	4.19096	0.00911605	0.348414
ENSG00000135709	KIAA0513	9764	0.970063	0.00913513	0.348414
ENSG00000157657	ZNF618	114991	2.45896	0.00913991	0.348414
ENSG00000187535	IFT140	9742	-0.827661	0.00920114	0.349332
ENSG00000130584	ZBTB46	140685	-1.16684	0.00920193	0.349332
ENSG00000182240	BACE2	25825	2.40388	0.00934766	0.353962
ENSG00000142552	RCN3	57333	-1.37924	0.00936234	0.353962
ENSG00000169896	ITGAM	3684	2.0323	0.00940916	0.355003
ENSG00000087128	TMPRSS11E	28983	3.36033	0.00945202	0.355891
ENSG00000135218	CD36	948	2.16193	0.00957272	0.358297
ENSG00000163739	CXCL1	2919	2.91141	0.00957431	0.358297
ENSG00000081853	PCDHGA2	56113	1.80881	0.00966321	0.359516
ENSG00000155926	SLA	6503	2.37803	0.0096783	0.359516
ENSG00000154065	ANKRD29	147463	-2.39276	0.00967878	0.359516
ENSG00000143512	HHIPL2	79802	-1.09147	0.00978134	0.362362
ENSG00000117707	PROX1	5629	3.66981	0.00981141	0.362593
ENSG00000177614	PGBD5		2.84189	0.00987961	0.362593
ENSG00000121454	LHX4	89884	-0.689656	0.00989896	0.362593
ENSG00000257315	ZBED6	100381270	-0.696415	0.00990931	0.362593
ENSG00000187239	FNBP1	23048	-1.0687	0.00991883	0.362593
ENSG00000111961	SASH1	23328	2.31503	0.00992379	0.362593
ENSG00000158813	EDA	1896	1.85159	0.00993666	0.362593
ENSG00000116194	ANGPTL1	9068	-1.00052	0.00994512	0.362593
ENSG00000204410	MSH5	4439	-0.715747	0.0100033	0.363308
ENSG00000229754	CXCR2P1		2.51564	0.0100133	0.363308
ENSG00000025708	TYMP	1890	1.426	0.0100239	0.363308
ENSG00000052795	FNIP2	57600	-0.756078	0.0100502	0.363543
ENSG00000142405	NLRP12	91662	2.15335	0.0100716	0.363603
ENSG00000169313	P2RY12	64805	2.26719	0.0101114	0.364326
ENSG00000267270	PARD6G-AS1	100130522	-1.23554	0.0102131	0.366557
ENSG00000004399	PLXND1	23129	2.00468	0.0102541	0.367313
ENSG00000196209	SIRPB2	284759	2.5234	0.0104074	0.369505
ENSG00000170965	PLAC1	10761	3.94521	0.0104109	0.369505
ENSG00000170962	PDGFD	80310	-1.6116	0.010429	0.369505
ENSG00000115318	LOXL3	84695	1.34722	0.0104467	0.369505
ENSG00000255733	IFNG-AS1	100885789	-0.939688	0.0105028	0.369505
ENSG00000168995	SIGLEC7	27036	2.3551	0.0105078	0.369505
ENSG00000162512	SDC3	9672	2.27732	0.0105197	0.369505
ENSG00000154310	TNIK	23043	2.44463	0.0105361	0.369505
ENSG00000239736	CEACAMP3		2.07112	0.0105943	0.369811
ENSG00000211673	IGLV3-1		3.24518	0.0106637	0.369811
ENSG00000163154	TNFAIP8L2	79626	1.8322	0.010685	0.369811
ENSG00000111879	FAM184A	79632	-1.14482	0.0106923	0.369811
ENSG00000128610	FEZF1	389549	3.49179	0.010709	0.369811
ENSG00000109906	ZBTB16	7704	4.18533	0.0107112	0.369811
ENSG00000140678	ITGAX	3687	2.1699	0.0107359	0.369811
ENSG00000152229	PSTPIP2	9050	1.95585	0.0107456	0.369811
ENSG00000204634	TBC1D8	11138	1.56742	0.0107665	0.369838
ENSG00000152503	TRIM36	55521	1.28899	0.0107936	0.370076
ENSG00000034510	TMSB10	9168	0.744678	0.0108487	0.370586
ENSG00000184702	SEPT5	5413	-1.67992	0.01087	0.370628
ENSG00000083720	OXCT1	5019	-0.490536	0.0110103	0.373323
ENSG00000092607	TBX15	6913	1.86923	0.0110113	0.373323
ENSG00000222037	IGLC6		2.93005	0.0110269	0.373323
ENSG00000100450	GZMH	2999	2.95494	0.0110302	0.373323
ENSG00000171385	KCND3	3752	2.94673	0.011186	0.376889
ENSG00000181804	SLC9A9	285195	1.31846	0.0111922	0.376889
ENSG00000081692	JMJD4	65094	-0.469536	0.0111969	0.376889
ENSG00000169245	CXCL10	3627	3.11852	0.0112696	0.378642
ENSG00000120049	KCNIP2	30819	-1.25581	0.0113481	0.380587
ENSG00000082074	FYB	2533	2.22305	0.0114339	0.382112
ENSG00000137177	KIF13A	63971	2.06393	0.0114351	0.382112
ENSG00000197165	SULT1A2	6799	1.81945	0.0114669	0.382479
ENSG00000170921	TANC2	26115	-0.994013	0.0115257	0.383746
ENSG00000136111	TBC1D4	9882	1.65919	0.0116283	0.386398
ENSG00000170122	FOXD4	2298	1.29917	0.0116474	0.386398
ENSG00000160791	CCR5	1234	-1.94504	0.0116799	0.386643
ENSG00000154645	CHODL	140578	1.36382	0.0116967	0.386643
ENSG00000186407	CD300E	342510	2.54748	0.0117553	0.387248
ENSG00000135919	SERPINE2	5270	3.43594	0.0117781	0.387248
ENSG00000134627	PIWIL4	143689	1.55828	0.0118382	0.3874
ENSG00000073754	CD5L	922	2.08636	0.0118425	0.3874
ENSG00000124613	ZNF391	346157	-1.06328	0.0118677	0.3874
ENSG00000138829	FBN2	2201	2.33935	0.0118685	0.3874
ENSG00000102921	N4BP1	9683	0.549774	0.011888	0.3874
ENSG00000133246	PRAM1	84106	2.12344	0.011933	0.387745
ENSG00000213145	CRIP1	1396	2.86636	0.0119552	0.387745
ENSG00000182853	VMO1	284013	1.52764	0.011982	0.387745
ENSG00000166974	MAPRE2	10982	0.957836	0.0119828	0.387745
ENSG00000105289	TJP3	27134	2.04592	0.012017	0.388169
ENSG00000159339	PADI4	23569	2.55423	0.0120545	0.388701
ENSG00000143110	C1orf162	128346	1.62462	0.0121099	0.389803
ENSG00000147206	NXF3	56000	2.61292	0.0121894	0.389986
ENSG00000008516	MMP25	64386	2.11493	0.0121986	0.389986
ENSG00000173369	C1QB	713	2.39886	0.0121991	0.389986
ENSG00000176236	C10orf111		-0.87326	0.0122544	0.390199
ENSG00000204472	AIF1	199	2.12738	0.0122705	0.390199
ENSG00000109452	INPP4B	8821	-1.339	0.0123127	0.390794
ENSG00000006756	ARSD	414	2.34815	0.0123317	0.390794
ENSG00000108798	ABI3	51225	1.83411	0.0123673	0.39125
ENSG00000123700	KCNJ2	3759	2.93625	0.0124244	0.392381
ENSG00000174705	SH3PXD2B	285590	2.59073	0.0125129	0.394498
ENSG00000112297	AIM1	202	1.9938	0.012563	0.395197
ENSG00000251287	ALG1L2	644974	-0.973412	0.0125928	0.395197
ENSG00000161996	WDR90	197335	-0.71496	0.0126211	0.395197
ENSG00000093134	VNN3	55350	2.31653	0.0126393	0.395197
ENSG00000197093	GAL3ST4	79690	1.66795	0.0126817	0.395197
ENSG00000188536	HBA2	3040	1.96479	0.0126941	0.395197
ENSG00000235908	RHOA-IT1		-0.868819	0.0127067	0.395197
ENSG00000181631	P2RY13	53829	2.42261	0.0127427	0.395648
ENSG00000204252	HLA-DOA	3111	2.55647	0.0127668	0.395726
ENSG00000196329	GIMAP5	55340	2.23831	0.0127947	0.395926
ENSG00000211685	IGLC7		3.03406	0.0128188	0.396006
ENSG00000139832	RAB20	55647	2.36594	0.0128996	0.397833
ENSG00000107614	TRDMT1	1787	-0.734523	0.0130054	0.400428
ENSG00000130881	LRP3	4037	2.07344	0.0130856	0.402225
ENSG00000163221	S100A12	6283	2.35938	0.0131412	0.402845
ENSG00000011201	KAL1	3730	2.51932	0.0131496	0.402845
ENSG00000132205	EMILIN2	84034	1.7874	0.0131746	0.40294
ENSG00000256053	APOPT1	84334	0.663207	0.0132469	0.404481
ENSG00000253755	IGHGP		2.19094	0.0132873	0.404632
ENSG00000102935	ZNF423	23090	2.22313	0.0133673	0.404632
ENSG00000250056	LINC01018	255167	-1.57927	0.0133681	0.404632
ENSG00000133816	MICAL2	9645	1.79668	0.0133834	0.404632
ENSG00000158856	DMTN	2039	1.84169	0.0133837	0.404632
ENSG00000180263	FGD6	55785	-1.13662	0.0134876	0.405814
ENSG00000140470	ADAMTS17	170691	2.67618	0.0134892	0.405814
ENSG00000231806	PCAT7	101928099	-1.93169	0.0134979	0.405814
ENSG00000177706	FAM20C	56975	2.26962	0.013511	0.405814
ENSG00000059804	SLC2A3	6515	2.00565	0.0135506	0.406155
ENSG00000166523	CLEC4E	26253	2.18499	0.0135864	0.406155
ENSG00000140931	CMTM3	123920	1.62328	0.0135885	0.406155
ENSG00000138379	MSTN	2660	-1.57917	0.0136413	0.407072
ENSG00000010810	FYN	2534	1.81787	0.0138073	0.410334
ENSG00000147459	DOCK5	80005	2.09367	0.0138244	0.410334
ENSG00000157796	WDR19	57728	-0.777503	0.0138353	0.410334
ENSG00000075643	MOCOS	55034	-1.51313	0.0138397	0.410334
ENSG00000072163	LIMS2	55679	-1.35295	0.0139328	0.412074
ENSG00000102575	ACP5	54	-1.31073	0.0139596	0.412074
ENSG00000131711	MAP1B	4131	2.31048	0.0140193	0.412074
ENSG00000253818	IGLV1-41		4.5089	0.0140276	0.412074
ENSG00000100122	CRYBB1	1414	1.86559	0.0140509	0.412074
ENSG00000144824	PHLDB2	90102	-1.21724	0.0140716	0.412074
ENSG00000172296	SPTLC3	55304	2.82709	0.0141079	0.412074
ENSG00000156097	GPR61	83873	-1.25285	0.0141468	0.412074
ENSG00000187122	SLIT1	6585	4.31314	0.0141545	0.412074
ENSG00000082397	EPB41L3	23136	2.20305	0.014185	0.412074
ENSG00000173372	C1QA	712	2.31219	0.0141885	0.412074
ENSG00000182379	NXPH4	11247	2.83616	0.0142102	0.412074
ENSG00000136404	TM6SF1	53346	3.10159	0.0142587	0.412784
ENSG00000196565	HBG2	3048	2.47084	0.0142822	0.412817
ENSG00000150760	DOCK1	1793	3.87833	0.014441	0.415922
ENSG00000115738	ID2	3398	-0.834693	0.0144574	0.415922
ENSG00000021762	OSBPL5	114879	1.89151	0.0145279	0.417297
ENSG00000197172	MAGEA6	4105	3.93947	0.0145745	0.417984
ENSG00000229988	HBBP1		6.14565	0.0146446	0.418732
ENSG00000100292	HMOX1	3162	1.82298	0.0147033	0.418732
ENSG00000151726	ACSL1	2180	1.55811	0.0147199	0.418732
ENSG00000174370	C11orf45	219833	1.75376	0.0147602	0.418732
ENSG00000184194	GPR173	54328	2.49099	0.0147651	0.418732
ENSG00000105711	SCN1B	6324	1.7189	0.014777	0.418732
ENSG00000180767	CHST13	166012	2.372	0.014867	0.418732
ENSG00000204290	BTNL2	56244	-1.32193	0.0148916	0.418732
ENSG00000261934	PCDHGA9	56107	-1.08131	0.0148953	0.418732
ENSG00000143546	S100A8	6279	2.07408	0.0148983	0.418732
ENSG00000112320	SOBP	55084	2.39776	0.0149218	0.418732
ENSG00000080815	PSEN1	5663	0.48235	0.0149359	0.418732
ENSG00000133561	GIMAP6	474344	2.32453	0.0149493	0.418732
ENSG00000176845	METRNL	284207	2.0796	0.0149645	0.418732
ENSG00000161929	SCIMP	388325	1.99204	0.0150027	0.419166
ENSG00000159433	STARD9	57519	-0.702463	0.0150972	0.421167
ENSG00000134256	CD101	9398	1.26917	0.0151469	0.421914
ENSG00000011422	PLAUR	5329	1.96242	0.0152479	0.423446
ENSG00000140749	IGSF6	10261	1.97284	0.0154496	0.427248
ENSG00000107562	CXCL12	6387	2.31159	0.015457	0.427248
ENSG00000164742	ADCY1	107	3.41955	0.0154615	0.427248
ENSG00000173588	CEP83	51134	-0.543085	0.015518	0.427248
ENSG00000137970	RPL7P9		-0.800257	0.0155217	0.427248
ENSG00000165272	AQP3	360	-0.878207	0.0155467	0.427248
ENSG00000060656	PTPRU	10076	1.96067	0.0155476	0.427248
ENSG00000118523	CTGF	1490	-1.58606	0.0155705	0.427248
ENSG00000166123	GPT2	84706	1.16052	0.015658	0.428656
ENSG00000100867	DHRS2	10202	2.74214	0.0156683	0.428656
ENSG00000156675	RAB11FIP1	80223	-0.994213	0.0157221	0.429489
ENSG00000205683	DPF3	8110	2.10349	0.0157852	0.429857
ENSG00000168280	KIF5C	3800	1.63945	0.015803	0.429857
ENSG00000135063	FAM189A2	9413	-1.89459	0.0158056	0.429857
ENSG00000164484	TMEM200A	114801	-0.917912	0.0159405	0.432283
ENSG00000115641	FHL2	2274	1.40622	0.0159418	0.432283
ENSG00000114786	ABHD14A-ACY1		-0.808578	0.0159803	0.432689
ENSG00000018280	SLC11A1	6556	1.75381	0.016048	0.433884
ENSG00000100596	SPTLC2	9517	0.655849	0.0160897	0.434374
ENSG00000119632	IFI27L2	83982	0.882336	0.0161506	0.434811
ENSG00000130066	SAT1	6303	1.04061	0.0161649	0.434811
ENSG00000133789	SWAP70	23075	1.7547	0.0161767	0.434811
ENSG00000110077	MS4A6A	64231	2.10599	0.0162918	0.437268
ENSG00000159189	C1QC	714	2.31522	0.0163412	0.437953
ENSG00000165626	BEND7	222389	2.7294	0.0164241	0.439537
ENSG00000109743	BST1	683	2.00669	0.016515	0.441326
ENSG00000137841	PLCB2	5330	1.43403	0.0165504	0.441632
ENSG00000234840	LINC01239	441389	-1.32191	0.0165859	0.44194
ENSG00000229989	MIR181A1HG		-1.14665	0.0169424	0.449655
ENSG00000138413	IDH1	3417	0.694597	0.0169669	0.449655
ENSG00000061676	NCKAP1	10787	-0.942362	0.017064	0.449655
ENSG00000257017	HP	3240	2.29887	0.0170683	0.449655
ENSG00000154646	TMPRSS15	5651	2.88561	0.0170944	0.449655
ENSG00000171847	FAM90A1	55138	1.17163	0.0171117	0.449655
ENSG00000197816	CCDC180	100499483	-0.761673	0.0171162	0.449655
ENSG00000077238	IL4R	3566	1.90323	0.0171197	0.449655
ENSG00000164176	EDIL3	10085	4.62859	0.0171936	0.449889
ENSG00000136872	ALDOB	229	-1.20617	0.0172127	0.449889
ENSG00000169860	P2RY1	5028	2.60506	0.0172979	0.449889
ENSG00000166147	FBN1	2200	1.72954	0.0173649	0.449889
ENSG00000129515	SNX6	58533	0.526705	0.0173722	0.449889
ENSG00000205189	ZBTB10	65986	-0.864674	0.0173814	0.449889
ENSG00000187244	BCAM	4059	1.987	0.0173885	0.449889
ENSG00000123342	MMP19	4327	2.00557	0.0174016	0.449889
ENSG00000204536	CCHCR1	54535	-0.551376	0.0174228	0.449889
ENSG00000084693	AGBL5	60509	-0.552408	0.0174851	0.449889
ENSG00000115919	KYNU	8942	2.10878	0.017569	0.449889
ENSG00000138795	LEF1	51176	-1.75542	0.0175848	0.449889
ENSG00000069702	TGFBR3	7049	2.26013	0.0176202	0.449889
ENSG00000100599	RIN3	79890	1.82188	0.0176944	0.449889
ENSG00000157551	KCNJ15	3772	1.46206	0.0177078	0.449889
ENSG00000187172	BAGE2		-1.9984	0.0177457	0.449889
ENSG00000076356	PLXNA2	5362	3.11522	0.0177594	0.449889
ENSG00000156042	CFAP70	118491	-0.851435	0.0177912	0.449889
ENSG00000172794	RAB37	326624	-1.42215	0.017811	0.449889
ENSG00000080493	SLC4A4	8671	3.58872	0.0178173	0.449889
ENSG00000186431	FCAR	2204	2.14298	0.0178206	0.449889
ENSG00000072422	RHOBTB1	9886	2.19921	0.0178339	0.449889
ENSG00000150540	HNMT	3176	1.92964	0.0178534	0.449889
ENSG00000119922	IFIT2	3433	1.91067	0.0178578	0.449889
ENSG00000156966	B3GNT7	93010	1.59206	0.0178617	0.449889
ENSG00000112667	DNPH1	10591	-0.686925	0.0179696	0.450311
ENSG00000131142	CCL25	6370	3.10762	0.0179736	0.450311
ENSG00000173210	ABLIM3	22885	1.98514	0.0180179	0.450311
ENSG00000231074	HCG18		-0.399658	0.0180226	0.450311
ENSG00000061918	GUCY1B3	2983	1.8428	0.0180908	0.450311
ENSG00000172340	SUCLG2	8801	-0.440009	0.0181147	0.450311
ENSG00000128266	GNAZ	2781	-1.18683	0.0181293	0.450311
ENSG00000125753	VASP	7408	0.611185	0.0181374	0.450311
ENSG00000165092	ALDH1A1	216	2.16954	0.0181577	0.450311
ENSG00000167695	FAM57A	79850	-1.02382	0.0182693	0.450311
ENSG00000227039	ITGB2-AS1	100505746	1.8666	0.0183002	0.450311
ENSG00000170439	METTL7B	196410	3.05762	0.0183187	0.450311
ENSG00000105609	LILRB5	10990	1.96017	0.0183507	0.450311
ENSG00000187240	DYNC2H1	79659	-1.12244	0.0183658	0.450311
ENSG00000111199	TRPV4	59341	2.5236	0.0183665	0.450311
ENSG00000170458	CD14	929	1.62768	0.0183757	0.450311
ENSG00000170577	SIX2	10736	-2.12151	0.0183909	0.450311
ENSG00000127954	STEAP4	79689	2.0936	0.0184282	0.450311
ENSG00000078070	MCCC1	56922	-0.423367	0.0184467	0.450311
ENSG00000198336	MYL4	4635	1.54855	0.0184795	0.450311
ENSG00000072062	PRKACA	5566	0.525776	0.0185748	0.450311
ENSG00000203668	CHML	1122	-0.642573	0.0185779	0.450311
ENSG00000163518	FCRL4	83417	2.64134	0.0185905	0.450311
ENSG00000213203	GIMAP1	170575	1.37976	0.0185964	0.450311
ENSG00000207205	RNVU1-15	101954267	-1.11337	0.0186078	0.450311
ENSG00000132958	TPTE2	93492	1.47354	0.018634	0.450311
ENSG00000105246	EBI3	10148	2.409	0.0186654	0.450311
ENSG00000211632	IGKV3D-11		-2.10475	0.0186686	0.450311
ENSG00000087116	ADAMTS2	9509	2.7529	0.018679	0.450311
ENSG00000179388	EGR3	1960	1.86767	0.0187167	0.450311
ENSG00000166016	ABTB2	25841	1.58035	0.018743	0.450311
ENSG00000077585	GPR137B	7107	2.0573	0.0187754	0.450311
ENSG00000214140	PRCD	768206	1.669	0.0187878	0.450311
ENSG00000140406	MESDC1	59274	0.588136	0.018794	0.450311
ENSG00000167107	ACSF2	80221	0.845724	0.0188254	0.450311
ENSG00000175906	ARL4D	379	1.65009	0.0188282	0.450311
ENSG00000079102	RUNX1T1	862	3.99133	0.0188587	0.450358
ENSG00000214145	LINC00887		2.16556	0.0189686	0.451873
ENSG00000163191	S100A11	6282	1.01557	0.0189867	0.451873
ENSG00000175471	MCTP1	79772	1.84388	0.0189958	0.451873
ENSG00000213648	SULT1A4	445329	1.73852	0.0190312	0.452132
ENSG00000133639	BTG1	694	-0.76463	0.0190875	0.452681
ENSG00000185527	PDE6G	5148	1.94374	0.0191069	0.452681
ENSG00000250486	FAM218A	152756	2.50582	0.0191281	0.452681
ENSG00000051825	MPHOSPH9	10198	-0.422768	0.0192019	0.453406
ENSG00000179832	MROH1	727957	-0.469472	0.0192079	0.453406
ENSG00000121769	FABP3	2170	1.92255	0.0193265	0.454833
ENSG00000176771	NCKAP5	344148	2.03879	0.0193335	0.454833
ENSG00000120949	TNFRSF8	943	2.29559	0.0193425	0.454833
ENSG00000165300	SLITRK5	26050	-1.97395	0.0195901	0.459481
ENSG00000038945	MSR1	4481	1.79044	0.0197137	0.461791
ENSG00000167994	RAB3IL1	5866	2.19887	0.0198462	0.463903
ENSG00000163322	FAM175A	84142	-0.645696	0.0199231	0.464868
ENSG00000166928	MS4A14	84689	2.16863	0.019946	0.464868
ENSG00000183654	MARCH11	441061	3.30133	0.0200377	0.465835
ENSG00000140105	WARS	7453	1.2293	0.0200412	0.465835
ENSG00000111981	ULBP1	80329	1.72772	0.0200888	0.465835
ENSG00000153823	PID1	55022	2.05342	0.0201012	0.465835
ENSG00000122420	PTGFR	5737	3.0514	0.020114	0.465835
ENSG00000198829	SUCNR1	56670	2.66926	0.0202279	0.467518
ENSG00000136286	MYO1G	64005	1.55403	0.0203045	0.467518
ENSG00000240342	RPS2P5		-0.8774	0.0203172	0.467518
ENSG00000130741	EIF2S3	1968	-0.407059	0.0203277	0.467518
ENSG00000166927	MS4A7	58475	2.01169	0.0204419	0.467929
ENSG00000123240	OPTN	10133	0.624743	0.0204525	0.467929
ENSG00000213853	EMP2	2013	2.43011	0.0204586	0.467929
ENSG00000088854	C20orf194	25943	1.13413	0.0205343	0.469078
ENSG00000157557	ETS2	2114	1.93813	0.0205631	0.469154
ENSG00000225345	SNX18P3		-0.957217	0.020648	0.470508
ENSG00000132718	SYT11	23208	1.42585	0.0207081	0.471207
ENSG00000196576	PLXNB2	23654	-0.81776	0.0207298	0.471207
ENSG00000105426	PTPRS	5802	-1.78501	0.0207564	0.471229
ENSG00000103196	CRISPLD2	83716	1.93022	0.0208268	0.471876
ENSG00000185215	TNFAIP2	7127	1.65058	0.0208362	0.471876
ENSG00000198054	DSCR8	84677	3.86166	0.0209324	0.472892
ENSG00000198121	LPAR1	1902	2.32797	0.0210071	0.473468
ENSG00000226450	CYP2D8P		-0.744068	0.0210093	0.473468
ENSG00000140044	JDP2	122953	0.837925	0.0211415	0.475712
ENSG00000116962	NID1	4811	2.20517	0.0211922	0.475712
ENSG00000172348	RCAN2	10231	2.41024	0.021201	0.475712
ENSG00000162747	FCGR3B	2215	2.07694	0.0212451	0.475712
ENSG00000119950	MXI1	4601	-0.485771	0.0212467	0.475712
ENSG00000135678	CPM	1368	1.56557	0.0212639	0.475712
ENSG00000240671	IGKV1-8		3.76238	0.0213093	0.476042
ENSG00000156127	BATF	10538	2.56375	0.0213793	0.476042
ENSG00000214826	DDX12P		-0.624122	0.0214371	0.476042
ENSG00000159164	SV2A	9900	2.16533	0.0214404	0.476042
ENSG00000060558	GNA15	2769	1.95532	0.0214593	0.476042
ENSG00000170323	FABP4	2167	2.57188	0.0214635	0.476042
ENSG00000112234	FBXL4	26235	-0.519784	0.021471	0.476042
ENSG00000196205	EEF1A1P5		-0.64251	0.0214855	0.476042
ENSG00000002726	AOC1	26	3.32243	0.0215556	0.476662
ENSG00000138678	AGPAT9	84803	2.59079	0.0215652	0.476662
ENSG00000180573	HIST1H2AC	8334	-0.929908	0.021597	0.47679
ENSG00000182809	CRIP2	1397	1.86992	0.0216624	0.477662
ENSG00000171502	COL24A1	255631	1.51548	0.0217042	0.478011
ENSG00000122042	UBL3	5412	0.592732	0.0217445	0.47807
ENSG00000184258	CDR1	1038	4.43961	0.0217588	0.47807
ENSG00000167995	BEST1	7439	1.24183	0.0217943	0.478204
ENSG00000099250	NRP1	8829	2.16656	0.0218168	0.478204
ENSG00000068831	RASGRP2	10235	1.49519	0.0218824	0.478465
ENSG00000087237	CETP	1071	1.7926	0.0219016	0.478465
ENSG00000170909	OSCAR	126014	1.67718	0.0219142	0.478465
ENSG00000140538	NTRK3	4916	-2.12503	0.0219587	0.478465
ENSG00000184500	PROS1	5627	2.12336	0.0220034	0.478874
ENSG00000136869	TLR4	7099	2.02733	0.022088	0.480147
ENSG00000101493	ZNF516	9658	1.84377	0.022209	0.48164
ENSG00000102524	TNFSF13B	10673	1.15034	0.0223523	0.484176
ENSG00000041353	RAB27B	5874	2.35688	0.0223894	0.484411
ENSG00000164070	HSPA4L	22824	-1.20036	0.0225102	0.485883
ENSG00000257335	MGAM	8972	1.68362	0.0225633	0.486101
ENSG00000137486	ARRB1	408	1.89187	0.0226183	0.486101
ENSG00000185745	IFIT1	3434	1.7986	0.0226203	0.486101
ENSG00000154165	GPR15	2838	-2.42395	0.0226259	0.486101
ENSG00000174600	CMKLR1	1240	2.34341	0.0226677	0.486431
ENSG00000205978	NYNRIN	57523	2.15745	0.0226984	0.486522
ENSG00000112200	ZNF451	26036	-0.393639	0.022763	0.486772
ENSG00000188659	SAXO2	283726	1.43665	0.0227893	0.486772
ENSG00000181240	SLC25A41	284427	1.66452	0.0229107	0.488525
ENSG00000129048	ACKR4	51554	1.7186	0.0229758	0.488525
ENSG00000091656	ZFHX4	79776	2.18898	0.0230589	0.488752
ENSG00000196912	ANKRD36B	57730	-0.563164	0.0230732	0.488752
ENSG00000112159	MDN1	23195	-0.486536	0.0230888	0.488752
ENSG00000065054	SLC9A3R2	9351	-1.18652	0.0230944	0.488752
ENSG00000100505	TRIM9	114088	2.13762	0.0231564	0.489502
ENSG00000090975	PITPNM2	57605	-1.00893	0.0232466	0.490843
ENSG00000167083	GNGT2	2793	1.94028	0.0233232	0.491897
ENSG00000100889	PCK2	5106	0.874855	0.0234482	0.493969
ENSG00000204936	CD177	57126	2.37623	0.0234789	0.493978
ENSG00000144749	LRIG1	26018	-1.26031	0.0235291	0.493978
ENSG00000132749	MTL5	9633	-0.91207	0.0235811	0.494504
ENSG00000078900	TP73	7161	2.10732	0.023664	0.494973
ENSG00000125531	C20orf195	79025	-1.44886	0.0236732	0.494973
ENSG00000229251	HNRNPA1P8		2.77077	0.0236841	0.494973
ENSG00000162692	VCAM1	7412	2.15462	0.0237454	0.495692
ENSG00000176406	RIMS2	9699	2.17415	0.0238435	0.496498
ENSG00000086062	B4GALT1	2683	-0.920971	0.0238591	0.496498
ENSG00000223865	HLA-DPB1	3115	1.80884	0.0238663	0.496498
ENSG00000126264	HCST	10870	1.33755	0.0238919	0.496498
ENSG00000042493	CAPG	822	1.02025	0.0239261	0.496648
ENSG00000171659	GPR34	2857	1.98045	0.0239674	0.496945
ENSG00000043462	LCP2	3937	1.74582	0.023996	0.496979
ENSG00000168062	BATF2	116071	1.53514	0.0240563	0.497125
ENSG00000101670	LIPG	9388	1.99824	0.024057	0.497125
ENSG00000108219	TSPAN14	81619	0.669642	0.0241933	0.49938
ENSG00000164542	KIAA0895	23366	-1.06651	0.0242414	0.499402
ENSG00000213066	FGFR1OP	11116	-0.478684	0.0242486	0.499402
ENSG00000130595	TNNT3	7140	2.13937	0.0243653	0.500986
ENSG00000178726	THBD	7056	2.47899	0.0243799	0.500986
ENSG00000198089	SFI1	9814	-0.450811	0.0244294	0.501443
ENSG00000100422	CERK	64781	-0.52669	0.024494	0.501651
ENSG00000169918	OTUD7A	161725	-1.08743	0.0245839	0.502403
ENSG00000118513	MYB	4602	-1.63434	0.0246021	0.502403
ENSG00000163001	CFAP36	112942	-0.72475	0.0246216	0.502403
ENSG00000212802	RPL15P3		-0.731942	0.0246399	0.502403
ENSG00000167601	AXL	558	2.10862	0.0247089	0.503252
ENSG00000211933	IGHV6-1		2.55396	0.0247897	0.504341
ENSG00000064042	LIMCH1	22998	-1.87728	0.0248488	0.504984
ENSG00000198848	CES1	1066	2.1903	0.024877	0.505001
ENSG00000270181	BIVM-ERCC5		2.47137	0.0251441	0.50986
ENSG00000189398	OR7E12P		-2.31579	0.0251837	0.510101
ENSG00000170791	CHCHD7	79145	-0.404071	0.0252125	0.510123
ENSG00000180871	CXCR2	3579	2.04958	0.0253314	0.511805
ENSG00000185633	NDUFA4L2	56901	1.15237	0.0253654	0.511805
ENSG00000123552	USP45	85015	-0.494804	0.025379	0.511805
ENSG00000169398	PTK2	5747	-1.11687	0.0255312	0.514116
ENSG00000198668	CALM1	801	0.545066	0.0255494	0.514116
ENSG00000115607	IL18RAP	8807	1.89029	0.0256196	0.514965
ENSG00000127314	RAP1B	5908	0.4405	0.0256819	0.515554
ENSG00000111647	UHRF1BP1L	23074	-0.438737	0.0257568	0.515554
ENSG00000204103	MAFB	9935	1.79637	0.0257638	0.515554
ENSG00000227487	NCAM1-AS1		2.14205	0.0258124	0.515554
ENSG00000135046	ANXA1	301	2.53309	0.0258129	0.515554
ENSG00000180178	FAR2P1		2.82948	0.0258332	0.515554
ENSG00000267107	PCAT19	100505495	-1.19859	0.0258449	0.515554
ENSG00000235552	RPL6P27		-0.68985	0.0259713	0.517515
ENSG00000012963	UBR7	55148	0.572068	0.0260495	0.517582
ENSG00000089009	RPL6	6128	-0.526604	0.0260753	0.517582
ENSG00000049089	COL9A2	1298	-1.16293	0.0261076	0.517582
ENSG00000154258	ABCA9	10350	-0.955509	0.0261233	0.517582
ENSG00000143486	EIF2D	1939	-0.42484	0.026151	0.517582
ENSG00000211956	IGHV4-34		2.4263	0.0261905	0.517582
ENSG00000143344	RGL1	23179	1.76857	0.0262104	0.517582
ENSG00000154305	MIA3	375056	-0.483558	0.0262156	0.517582
ENSG00000121933	ADORA3	140	1.65457	0.0262319	0.517582
ENSG00000092068	SLC7A8	23428	2.01646	0.0262558	0.517582
ENSG00000165072	MAMDC2	256691	2.54366	0.026315	0.51769
ENSG00000178057	NDUFAF3	25915	-0.373025	0.0263418	0.51769
ENSG00000271615	ACTG1P22		1.77308	0.0263456	0.51769
ENSG00000165506	DNAAF2	55172	-0.561354	0.0264112	0.518293
ENSG00000108846	ABCC3	8714	1.94353	0.0264348	0.518293
ENSG00000113296	THBS4	7060	1.80366	0.0265166	0.518293
ENSG00000268869	ESPNP	284729	2.86501	0.0265425	0.518293
ENSG00000139304	PTPRQ	374462	-1.51354	0.0265518	0.518293
ENSG00000133961	NUMB	8650	0.477732	0.0265623	0.518293
ENSG00000184363	PKP3	11187	-1.4321	0.0265733	0.518293
ENSG00000143882	ATP6V1C2	245973	-0.710917	0.0266332	0.518743
ENSG00000167565	SERTAD3	29946	0.657581	0.0266527	0.518743
ENSG00000135929	CYP27A1	1593	1.2745	0.0268276	0.521539
ENSG00000120215	MLANA	2315	-0.695139	0.0268949	0.521539
ENSG00000184678	HIST2H2BE	8349	-0.869124	0.0269012	0.521539
ENSG00000064270	ATP2C2	9914	1.73116	0.0269097	0.521539
ENSG00000120800	UTP20	27340	-0.451838	0.0270002	0.522438
ENSG00000130766	SESN2	83667	1.00067	0.0270129	0.522438
ENSG00000132170	PPARG	5468	2.17796	0.0271493	0.524525
ENSG00000175866	BAIAP2	10458	1.3818	0.0273197	0.526174
ENSG00000174871	CNIH2	254263	1.22364	0.0273204	0.526174
ENSG00000168778	TCTN2	79867	-0.754055	0.0275445	0.529055
ENSG00000090432	MUL1	79594	0.415611	0.0277135	0.531388
ENSG00000140932	CMTM2	146225	1.56283	0.0277354	0.531388
ENSG00000136235	GPNMB	10457	1.34117	0.0278471	0.532391
ENSG00000168961	LGALS9	3965	1.22898	0.0278745	0.532391
ENSG00000178921	PFAS	5198	-0.495973	0.0279042	0.532406
ENSG00000081237	PTPRC	5788	1.70557	0.0280006	0.533667
ENSG00000175899	A2M	2	1.94988	0.0280282	0.533667
ENSG00000014257	ACPP	55	2.27332	0.0281636	0.535691
ENSG00000171703	TCEA2	6919	-0.710931	0.0283649	0.536669
ENSG00000106025	TSPAN12	23554	2.44396	0.0283916	0.536669
ENSG00000175029	CTBP2	1488	1.26923	0.0284384	0.536669
ENSG00000196655	TRAPPC4	51399	0.497205	0.0284391	0.536669
ENSG00000185252	ZNF74	7625	-0.714101	0.0284443	0.536669
ENSG00000159915	ZNF233	353355	1.16294	0.0284506	0.536669
ENSG00000114735	HEMK1	51409	-0.442731	0.028474	0.536669
ENSG00000221968	FADS3	3995	1.00314	0.0285346	0.536669
ENSG00000124140	SLC12A5	57468	1.84929	0.0285945	0.536669
ENSG00000174611	KY	339855	-1.69609	0.0286107	0.536669
ENSG00000165185	KIAA1958	158405	-0.676823	0.0286868	0.536669
ENSG00000165209	STRBP	55342	-0.516295	0.0287236	0.536669
ENSG00000198542	ITGBL1	9358	2.35979	0.0287501	0.536669
ENSG00000173200	PARP15	165631	-1.19504	0.0287716	0.536669
ENSG00000153283	CD96	10225	1.43573	0.028773	0.536669
ENSG00000184905	TCEAL2	140597	3.52458	0.0287771	0.536669
ENSG00000233806	LINC01237	101927289	-0.790116	0.0288477	0.536669
ENSG00000154639	CXADR	1525	-1.12423	0.0289045	0.536669
ENSG00000136859	ANGPTL2	23452	2.22628	0.0289674	0.536669
ENSG00000242574	HLA-DMB	3109	1.79475	0.0289686	0.536669
ENSG00000173726	TOMM20	9804	-0.471635	0.0290059	0.536669
ENSG00000198715	GLMP	112770	-0.649577	0.0290165	0.536669
ENSG00000106686	SPATA6L	55064	-0.856191	0.0290822	0.536669
ENSG00000130208	APOC1	341	2.07588	0.0290826	0.536669
ENSG00000155659	VSIG4	11326	2.07875	0.029161	0.536669
ENSG00000241106	HLA-DOB	3112	-0.74439	0.029167	0.536669
ENSG00000019144	PHLDB1	23187	-1.02053	0.029169	0.536669
ENSG00000125084	WNT1	7471	-1.47713	0.0291769	0.536669
ENSG00000100744	GSKIP	51527	0.525282	0.0292965	0.53803
ENSG00000151917	BEND6	221336	2.03617	0.0293094	0.53803
ENSG00000087085	ACHE	43	2.77754	0.0294452	0.539603
ENSG00000125810	CD93	22918	1.90371	0.0294537	0.539603
ENSG00000130203	APOE	348	1.84793	0.0296852	0.542446
ENSG00000144045	DQX1	165545	1.97633	0.0296972	0.542446
ENSG00000240445	FOXO3B		-0.758711	0.029766	0.543163
ENSG00000154874	CCDC144B	284047	-0.937584	0.02984	0.543787
ENSG00000163945	UVSSA	57654	-0.449913	0.029884	0.543787
ENSG00000133121	STARD13	90627	1.12141	0.0298888	0.543787
ENSG00000154734	ADAMTS1	9510	3.91055	0.0299254	0.543792
ENSG00000134278	SPIRE1	56907	-1.15093	0.0299481	0.543792
ENSG00000137474	MYO7A	4647	1.73905	0.0301486	0.546732
ENSG00000143079	CTTNBP2NL	55917	2.0033	0.0301694	0.546732
ENSG00000172116	CD8B	926	3.5334	0.0302716	0.548045
ENSG00000189419	SPATA41		1.79851	0.0304626	0.55053
ENSG00000165806	CASP7	840	0.555674	0.0304754	0.55053
ENSG00000138161	CUZD1	50624	1.02352	0.0305279	0.55053
ENSG00000075391	RASAL2	9462	-1.35317	0.0305318	0.55053
ENSG00000177181	RIMKLA	284716	1.52067	0.030766	0.553165
ENSG00000133742	CA1	759	1.73985	0.0308736	0.553362
ENSG00000004939	SLC4A1	6521	1.78267	0.0308914	0.553362
ENSG00000170915	PAQR8	85315	-1.32284	0.0309354	0.553362
ENSG00000197782	ZNF780A	284323	-0.54609	0.0309362	0.553362
ENSG00000139737	SLAIN1	122060	0.651939	0.0309852	0.553362
ENSG00000137507	LRRC32	2615	2.39962	0.0309861	0.553362
ENSG00000107282	APBA1	320	1.97505	0.0310594	0.553597
ENSG00000172379	ARNT2	9915	1.69618	0.0310971	0.553734
ENSG00000105699	LSR	51599	-0.546428	0.0312401	0.554573
ENSG00000081479	LRP2	4036	2.47492	0.0312656	0.554573
ENSG00000233435	AGGF1P2		-1.18566	0.0312883	0.554573
ENSG00000196932	TMEM26	219623	2.17347	0.0312949	0.554573
ENSG00000147443	DOK2	9046	1.43275	0.0314383	0.555081
ENSG00000124145	SDC4	6385	2.15052	0.0315011	0.555081
ENSG00000235703	LINC00894		-0.660182	0.0315257	0.555081
ENSG00000166170	BAG5	9529	0.494249	0.031543	0.555081
ENSG00000181800	CELF2-AS1	414196	-0.835847	0.0315556	0.555081
ENSG00000183762	KREMEN1	83999	1.76616	0.031622	0.555081
ENSG00000174951	FUT1	2523	1.91296	0.0316862	0.555081
ENSG00000254726	MEX3A	92312	-1.17226	0.0316897	0.555081
ENSG00000110079	MS4A4A	51338	2.08438	0.0317336	0.555081
ENSG00000167476	JSRP1	126306	-1.34899	0.0317544	0.555081
ENSG00000170180	GYPA	2993	1.85548	0.0317751	0.555081
ENSG00000211598	IGKV4-1		2.68424	0.0317914	0.555081
ENSG00000109099	PMP22	5376	2.14688	0.031819	0.555081
ENSG00000162066	AMDHD2	51005	-0.461432	0.0318361	0.555081
ENSG00000163697	APBB2	323	1.72129	0.0318927	0.555324
ENSG00000163554	SPTA1	6708	1.68965	0.0319313	0.555324
ENSG00000156411	C14orf2	9556	0.466473	0.0319562	0.555324
ENSG00000164849	GPR146	115330	-0.922717	0.0319707	0.555324
ENSG00000130433	CACNG6	59285	-2.18928	0.0321076	0.557178
ENSG00000174326	SLC16A11	162515	-1.49722	0.0321772	0.557859
ENSG00000101442	ACTR5	79913	-0.440338	0.0324342	0.56081
ENSG00000129538	RNASE1	6035	2.30396	0.0324388	0.56081
ENSG00000139567	ACVRL1	94	2.13134	0.0325306	0.560864
ENSG00000170128	GPR25	2848	2.81016	0.0325498	0.560864
ENSG00000211445	GPX3	2878	1.26505	0.0325744	0.560864
ENSG00000257594	GALNT4	8693	-0.508939	0.0325954	0.560864
ENSG00000211935	IGHV1-3		-1.71457	0.032626	0.560864
ENSG00000089154	GCN1L1	10985	-0.44984	0.0326641	0.560864
ENSG00000146247	PHIP	55023	-0.414412	0.0326807	0.560864
ENSG00000185482	STAC3	246329	0.963459	0.0327609	0.560864
ENSG00000162551	ALPL	249	1.77967	0.0327801	0.560864
ENSG00000254402	LRRC24	441381	-1.05514	0.0328336	0.560864
ENSG00000182583	VCX	26609	2.37765	0.0328679	0.560864
ENSG00000205542	TMSB4X	7114	1.82413	0.0328873	0.560864
ENSG00000147852	VLDLR	7436	2.41757	0.0329217	0.560864
ENSG00000211658	IGLV3-27		2.69415	0.0329598	0.560864
ENSG00000103257	SLC7A5	8140	1.24921	0.0331284	0.563214
ENSG00000205611	LINC01597		2.32031	0.0331923	0.563779
ENSG00000134802	SLC43A3	29015	1.69008	0.0332614	0.564433
ENSG00000088827	SIGLEC1	6614	2.08794	0.0333063	0.564673
ENSG00000259845	HERC2P10		1.78095	0.033473	0.565937
ENSG00000102445	KIAA0226L	80183	2.04562	0.0335584	0.566859
ENSG00000228962	HCG23	414764	-1.05201	0.0336221	0.567058
ENSG00000106123	EPHB6	2051	1.88181	0.0336444	0.567058
ENSG00000178445	GLDC	2731	-1.50872	0.0337083	0.567058
ENSG00000177675	CD163L1	283316	1.71143	0.0337189	0.567058
ENSG00000010327	STAB1	23166	1.51316	0.0338076	0.567058
ENSG00000231976	LINC00202-2		2.50396	0.0338129	0.567058
ENSG00000103569	AQP9	366	2.01819	0.0338309	0.567058
ENSG00000172888	ZNF621	285268	-0.468888	0.033912	0.567058
ENSG00000107890	ANKRD26	22852	-0.486834	0.0339289	0.567058
ENSG00000165655	ZNF503	84858	1.92174	0.0339397	0.567058
ENSG00000118620	ZNF430	80264	0.63429	0.0339755	0.567141
ENSG00000184371	CSF1	1435	1.55943	0.0341397	0.568851
ENSG00000152359	POC5	134359	0.447697	0.0342701	0.570306
ENSG00000254681	PKD1P5		-0.898784	0.034289	0.570306
ENSG00000166171	DPCD	25911	-0.730563	0.0343863	0.571408
ENSG00000198960	ARMCX6	54470	0.527836	0.0344493	0.571939
ENSG00000236882	LINC01554		-0.82222	0.0346255	0.573829
ENSG00000112659	CUL9	23113	-0.350141	0.0346784	0.57409
ENSG00000211625	IGKV3D-20		2.40034	0.0347105	0.57409
ENSG00000166415	WDR72	256764	4.13006	0.0347487	0.57409
ENSG00000110987	BCL7A	605	1.8831	0.0348192	0.57409
ENSG00000177469	PTRF	284119	1.88374	0.0348283	0.57409
ENSG00000152127	MGAT5	4249	1.30227	0.0348905	0.5746
ENSG00000228340	MIR646HG	284757	-1.42344	0.0349755	0.575328
ENSG00000242076	IGKV1-33		-2.13538	0.0349975	0.575328
ENSG00000161640	SIGLEC11	114132	1.84975	0.0350596	0.575328
ENSG00000133935	C14orf1	11161	0.443949	0.0351605	0.57647
ENSG00000105643	ARRDC2	27106	1.49877	0.0352366	0.576592
ENSG00000244171	PBX2P1		-0.949735	0.035262	0.576592
ENSG00000168994	PXDC1	221749	1.90552	0.0353488	0.577454
ENSG00000168461	RAB31	11031	1.1556	0.0353774	0.577454
ENSG00000118690	ARMC2	84071	-0.710926	0.0354627	0.578333
ENSG00000163359	COL6A3	1293	1.26016	0.0356062	0.58016
ENSG00000100985	MMP9	4318	2.22581	0.035688	0.580787
ENSG00000138435	CHRNA1	1134	2.40221	0.0357516	0.580787
ENSG00000136158	SPRY2	10253	1.94985	0.035801	0.580787
ENSG00000152284	TCF7L1	83439	0.965046	0.0358176	0.580787
ENSG00000130635	COL5A1	1289	2.72114	0.0358558	0.580787
ENSG00000184254	ALDH1A3	220	1.42853	0.0359266	0.580787
ENSG00000237296	SMG1P1		-0.49561	0.0359592	0.580787
ENSG00000147364	FBXO25	26260	-0.429197	0.0359648	0.580787
ENSG00000096093	EFHC1	114327	-0.676882	0.0359801	0.580787
ENSG00000006704	GTF2IRD1	9569	-1.42079	0.0360378	0.580787
ENSG00000167996	FTH1	2495	0.629914	0.0360779	0.580787
ENSG00000130202	PVRL2	5819	1.75936	0.0360862	0.580787
ENSG00000105376	ICAM5	7087	-1.35343	0.036169	0.58161
ENSG00000241769	LINC00893	100131434	-0.675939	0.0363089	0.582501
ENSG00000177575	CD163	9332	2.03293	0.036317	0.582501
ENSG00000159958	TNFRSF13C	115650	-1.08802	0.0363193	0.582501
ENSG00000187796	CARD9	64170	1.18865	0.0363653	0.582731
ENSG00000100504	PYGL	5836	1.78518	0.0364153	0.582871
ENSG00000183019	MCEMP1	199675	2.44733	0.036469	0.582871
ENSG00000008438	PGLYRP1	8993	1.70727	0.0365742	0.584044
ENSG00000188211	NCR3LG1	374383	1.75673	0.036708	0.585674
ENSG00000213204	C6orf165		-0.595782	0.0368081	0.585974
ENSG00000124493	GRM4	2914	-1.93272	0.0368223	0.585974
ENSG00000161551	ZNF577	84765	-0.92289	0.0368638	0.586128
ENSG00000151067	CACNA1C	775	1.45713	0.0369595	0.586217
ENSG00000162745	OLFML2B	25903	1.64278	0.0369649	0.586217
ENSG00000108018	SORCS1	114815	2.33472	0.0370892	0.587682
ENSG00000158717	RNF166	115992	0.571871	0.0371453	0.588064
ENSG00000162711	NLRP3	114548	2.03287	0.0371874	0.588225
ENSG00000005156	LIG3	3980	-0.392528	0.0373054	0.588782
ENSG00000128274	A4GALT	53947	2.93671	0.0373157	0.588782
ENSG00000124731	TREM1	54210	1.91412	0.0373185	0.588782
ENSG00000143643	TTC13	79573	-0.394673	0.0373558	0.588866
ENSG00000136114	THSD1	55901	1.08636	0.0374504	0.589852
ENSG00000090061	CCNK	8812	0.448533	0.037678	0.592929
ENSG00000088808	PPP1R13B	23368	0.569989	0.0378773	0.595515
ENSG00000105329	TGFB1	7040	0.609792	0.0379187	0.595515
ENSG00000076242	MLH1	4292	-0.341186	0.0380682	0.597029
ENSG00000085552	IGSF9	57549	-1.29834	0.0381357	0.597579
ENSG00000186529	CYP4F3	4051	2.08893	0.0382146	0.598305
ENSG00000184156	KCNQ3	3786	2.38073	0.0382651	0.598586
ENSG00000148408	CACNA1B	774	2.67594	0.0384746	0.600334
ENSG00000176971	FIBIN	387758	4.61445	0.0386871	0.603139
ENSG00000115526	CHST10	9486	2.64831	0.0388319	0.604098
ENSG00000196083	IL1RAP	3556	0.977881	0.038869	0.604098
ENSG00000180667	YOD1	55432	-0.705722	0.0388745	0.604098
ENSG00000143434	SEMA6C	10500	-0.980441	0.0388938	0.604098
ENSG00000254521	SIGLEC12	89858	2.71272	0.0389127	0.604098
ENSG00000138061	CYP1B1	1545	1.75984	0.0389648	0.604148
ENSG00000171316	CHD7	55636	-0.460232	0.0389885	0.604148
ENSG00000206177	HBM	3042	1.5757	0.0390143	0.604148
ENSG00000108561	C1QBP	708	-0.471922	0.0390618	0.604375
ENSG00000196639	HRH1	3269	2.03814	0.0391369	0.605029
ENSG00000258512	LINC00239	145200	1.41763	0.0393197	0.606328
ENSG00000146243	IRAK1BP1	134728	-0.607471	0.0393496	0.606328
ENSG00000225556	C2CD4D	100191040	-0.865881	0.0393523	0.606328
ENSG00000072042	RDH11	51109	0.435762	0.0393527	0.606328
ENSG00000157593	SLC35B2	347734	-0.38096	0.0394139	0.606763
ENSG00000214274	ANG	283	1.14383	0.0395196	0.607883
ENSG00000108821	COL1A1	1277	-1.0331	0.0396101	0.608766
ENSG00000011590	ZBTB32	27033	1.55539	0.0397178	0.609297
ENSG00000255737	AGAP2-AS1	100130776	-1.03058	0.0397665	0.609297
ENSG00000167272	POP5	51367	-0.385208	0.0398088	0.609297
ENSG00000113749	HRH2	3274	2.0996	0.0398145	0.609297
ENSG00000229666	MAST4-AS1		-0.955965	0.0398273	0.609297
ENSG00000196632	WNK3	65267	1.71049	0.0398432	0.609297
ENSG00000225614	ZNF469	84627	1.74433	0.0398769	0.609305
ENSG00000186976	EFCAB6	64800	-0.890692	0.0400983	0.61169
ENSG00000157510	AFAP1L1	134265	1.82345	0.0401219	0.61169
ENSG00000172578	KLHL6	89857	-0.528179	0.0401326	0.61169
ENSG00000254415	SIGLEC14	100049587	1.9219	0.0402383	0.612669
ENSG00000180747	SMG1P3		-0.440202	0.0402634	0.612669
ENSG00000177337	DLGAP1-AS1		2.36879	0.0404751	0.615382
ENSG00000163464	CXCR1	3577	2.19496	0.0406831	0.617244
ENSG00000100632	ERH	2079	0.441994	0.0406956	0.617244
ENSG00000146070	PLA2G7	7941	1.97912	0.0407312	0.617244
ENSG00000242866	STRC	161497	-0.915557	0.0407317	0.617244
ENSG00000213931	HBE1	3046	3.11298	0.040815	0.617581
ENSG00000130545	CRB3	92359	-1.0046	0.040821	0.617581
ENSG00000211964	IGHV3-48		2.19244	0.0408714	0.617836
ENSG00000074706	IPCEF1	26034	1.74349	0.0410205	0.618694
ENSG00000115594	IL1R1	3554	1.81183	0.0410437	0.618694
ENSG00000139044	B4GALNT3	283358	1.8324	0.0410532	0.618694
ENSG00000182782	HCAR2	338442	1.84448	0.0410718	0.618694
ENSG00000112218	GPR63	81491	1.75294	0.0410962	0.618694
ENSG00000115325	DOK1	1796	0.648372	0.0411512	0.619016
ENSG00000179242	CDH4	1002	2.14416	0.0411869	0.619048
ENSG00000114857	NKTR	4820	-0.376523	0.0412597	0.619373
ENSG00000108691	CCL2	6347	2.03614	0.0412772	0.619373
ENSG00000096006	CRISP3	10321	2.29423	0.0413095	0.619373
ENSG00000164251	F2RL1	2150	1.81729	0.0413461	0.619418
ENSG00000125538	IL1B	3553	2.32431	0.0417055	0.622714
ENSG00000122877	EGR2	1959	1.26821	0.0417238	0.622714
ENSG00000197928	ZNF677	342926	2.00086	0.0417998	0.622714
ENSG00000145029	NICN1	84276	-0.458924	0.0418078	0.622714
ENSG00000100612	DHRS7	51635	0.535642	0.0418672	0.622714
ENSG00000163564	PYHIN1	149628	1.89354	0.0419701	0.623692
ENSG00000169877	AHSP	51327	1.70304	0.0420464	0.623945
ENSG00000160051	IQCC	55721	-0.540993	0.0421209	0.62442
ENSG00000123843	C4BPB	725	1.94137	0.0421654	0.624578
ENSG00000124785	NRN1	51299	-1.34344	0.0425316	0.62899
ENSG00000134571	MYBPC3	4607	1.17402	0.0426881	0.629047
ENSG00000184009	ACTG1	71	0.724083	0.0427106	0.629047
ENSG00000132518	GUCY2D	3000	1.6693	0.0427198	0.629047
ENSG00000125730	C3	718	1.99479	0.0427534	0.629047
ENSG00000181885	CLDN7	1366	-1.60355	0.0427811	0.629047
ENSG00000166278	C2	717	1.71847	0.0427895	0.629047
ENSG00000154451	GBP5	115362	1.0374	0.0428088	0.629047
ENSG00000227543	SPAG5-AS1		-0.560762	0.0428729	0.629487
ENSG00000147485	PXDNL	137902	1.56295	0.0429294	0.629813
ENSG00000010610	CD4	920	1.79275	0.0430534	0.630627
ENSG00000203705	TATDN3	128387	-0.501457	0.0430946	0.630729
ENSG00000168546	GFRA2	2675	1.97645	0.043221	0.631281
ENSG00000175538	KCNE3	10008	1.88504	0.043242	0.631281
ENSG00000223648	IGHV3-64		2.29386	0.0432683	0.631281
ENSG00000167716	WDR81	124997	-0.365556	0.0433897	0.631281
ENSG00000174255	ZNF80	7634	-1.06097	0.0434062	0.631281
ENSG00000115687	PASK	23178	-0.658196	0.0434576	0.631281
ENSG00000196911	KPNA5	3841	-0.472004	0.0434636	0.631281
ENSG00000126752	SSX1	6756	3.1203	0.0434887	0.631281
ENSG00000167536	DHRS13	147015	-0.464726	0.0435601	0.631281
ENSG00000162654	GBP4	115361	1.06565	0.0435786	0.631281
ENSG00000148200	NR6A1	2649	-1.10884	0.0436264	0.631281
ENSG00000223799	IL10RB-AS1		0.698607	0.0436572	0.631281
ENSG00000084453	SLCO1A2	6579	2.68977	0.0436809	0.631281
ENSG00000116199	FAM20B	9917	-0.50923	0.0437151	0.631281
ENSG00000102901	CENPT	80152	0.486726	0.0438483	0.631926
ENSG00000196664	TLR7	51284	1.83663	0.043897	0.631926
ENSG00000111728	ST8SIA1	6489	2.57957	0.0439552	0.631926
ENSG00000168386	FILIP1L	11259	1.15523	0.0439843	0.631926
ENSG00000178573	MAF	4094	2.03995	0.0439923	0.631926
ENSG00000167984	NLRC3	197358	1.30356	0.0440114	0.631926
ENSG00000185947	ZNF267	10308	0.737284	0.0440344	0.631926
ENSG00000112715	VEGFA	7422	0.661245	0.0441494	0.632632
[truncated: 105 more rows]

## Sheet: data 4
supplementary data 4
Gene Name	Accession	Position
IRF4	NM_002460.1	326-425
IKZF1	NM_006060.4	226-325
IKZF3	NM_183232.2	1177-1276
CRBN	NM_016302.3	149-248
CRBN	NM_016302.3	657-756
CRBN	NM_016302.3	1146-1245
CRBN	NM_016302.3	936-1035
MYC	NM_002467.3	1611-1710
KPNA2	NM_002266.2	918-1017
BIRC5	NM_001168.2	1216-1315
CD52	NM_001803.2	201-300
CEP55	NM_018131.3	571-670
DEPDC1	NM_017779.4	1166-1265
GGH	NM_003878.2	693-792
JPT1	NM_016185.2	1391-1490
MLLT11	NM_006818.3	291-390
PBK	NM_018492.2	1588-1687
PRR11	NM_018304.3	1031-1130
RFC3	NM_002915.3	741-840
RNFT2	NM_001109903.1	283-382
SKA2	NM_182620.3	51-150
TEX14	NM_198393.2	4041-4140
TMEM107	NM_032354.3	1229-1328
PAX5	NM_016734.1	2289-2388
FNBP1	NM_015033.2	749-848
IFITM1	NM_003641.3	483-582
PTPRK	NM_001135648.1	473-572
TEX9	NM_198524.2	443-542
TSPAN7	NM_004615.3	726-825
XAF1	NM_199139.2	314-413
ANXA1	NM_000700.1	516-615
ITGB7	NM_000889.1	1279-1378
TLR4	NM_138554.2	2571-2670
LAIR1	NM_002287.3	1196-1295
ALDH1A3	NM_000693.2	1376-1475
BSG	NM_198590.1	1365-1464
IL6	NM_000600.3	365-464
PSMB5	NM_001130725.1	131-230
MYB	NM_001130173.1	184-283
CCR5	NM_000579.1	2731-2830
NRN1	NM_016588.2	739-838
RCN3	NM_020650.2	41-140
TNFRSF13C	NM_052945.3	790-889
PSMA1	NM_148976.2	501-600
PSMA2	NM_002787.4	6-105
PSMA3	NM_152132.1	466-565
PSMA4	NM_002789.3	541-640
PSMA5	NM_002790.2	236-335
PSMA6	NM_002791.1	902-1001
PSMA7	NM_002792.2	640-739
PSMA8	NM_001025097.1	1549-1648
PSMB1	NM_002793.3	538-637
PSMB2	NM_002794.3	640-739
PSMB3	NM_002795.3	23-122
PSMB4	NM_002796.2	76-175
PSMB6	NM_002798.1	696-795
PSMB7	NM_002799.2	421-520
PSMB8	NM_004159.4	1216-1315
PSMB9	NM_002800.4	456-555
PSMB10	NM_002801.2	222-321
PSMB11	NM_001099780.1	1129-1228
PSMC1	NM_002802.2	59-158
PSMC2	NM_002803.3	447-546
PSMC3	NM_002804.4	77-176
PSMC4	NM_006503.2	301-400
PSMC5	NM_002805.5	468-567
PSMC6	NM_002806.3	413-512
PSMD1	NM_002807.3	3026-3125
PSMD2	NM_002808.3	772-871
PSMD3	NM_002809.2	1271-1370
PSMD4	NM_002810.2	595-694
PSMD5	NM_001270427.1	1465-1564
PSMD6	NM_001271780.1	993-1092
PSMD7	NM_002811.3	581-680
PSMD8	NM_002812.4	366-465
PSMD9	NM_002813.4	2076-2175
PSMD10	NM_002814.2	276-375
PSMD11	NM_002815.2	231-330
PSMD12	NM_174871.2	511-610
PSMD13	NM_175932.2	669-768
PSMD14	NM_005805.4	701-800
PSME3	NM_005789.2	1484-1583
BCL6	NM_001706.2	676-775
ETV4	NM_001079675.1	1536-1635
STAT3	NM_003150.3	2061-2160
EMC9	NM_016049.3	439-538
FAM171B	NM_177454.3	1751-1850
PLEK	NM_002664.2	2331-2430
MYO9B	NM_004145.3	1071-1170
FLNB	NM_001164317.1	2125-2224
KIF1C	NM_006612.5	4926-5025
ACOXL	NM_018308.1	126-225
NAP1L5	NM_153757.2	1111-1210
CLEC2B	NM_005127.2	981-1080
RNASE6	NM_005615.4	476-575
CLIP4	NM_024692.4	1709-1808
SHROOM3	NM_020859.3	4705-4804
FRK	NM_002031.2	1083-1182
TCF7	NM_201633.2	520-619
IGHD	ENST00000613640.1	514-613
UGT3A2	NM_174914.2	956-1055
ITPRIPL2	NM_001034841.3	6846-6945
ZFP91	NM_001197051.1	2351-2450
CD53	NM_001040033.1	836-935
CCND1	NM_053056.2	691-790
FOS	NM_005252.2	1476-1575
LTBP1	NM_000627.3	1971-2070
JUN	NM_002228.3	141-240
AIM2	NM_004833.1	608-707
CHRNA6	NM_001199279.1	2116-2215
DIRAS1	NM_145173.3	1126-1225
NMRAL1	NM_020677.3	765-864
SEMA4A	NM_001193300.1	936-1035
RPS3AP29	ENST00000437728.1	246-345
POMT1	NM_007171.3	998-1097
TBC1D16	NM_001271846.1	578-677
GOLGA8S	NM_001355465.1	5343-5442
CTAG1B	NM_001327.2	286-385
BLVRA	NM_000712.3	486-585
ARHGAP9	NM_032496.2	2431-2530
FCMR	NM_005449.4	1566-1665
GUSB	NM_000181.3	1900-1999
TUBB	NM_178014.2	1956-2055
ZNF143	NM_003442.5	926-1025
MTMR14	NM_022485.3	721-820
GPI	NM_000175.2	1696-1795
VCP	NM_007126.2	616-715
ABCF1	NM_001090.2	851-950
TBP	NM_001172085.1	588-687
G6PD	NM_000402.2	1156-1255
TUBA1A	NM_001270399.1	37-136
GAPDH	NM_002046.3	973-1072

## Sheet: data 5
Supplementary data 5
Gene Name	Accession	Position
IRF4	NM_002460.1	326-425
IKZF1	NM_006060.4	226-325
IKZF3	NM_183232.2	1177-1276
CRBN_1	NM_016302.3	149-248
CRBN_2	NM_016302.3	657-756
CRBN_3	NM_016302.3	1146-1245
CRBN_4	NM_016302.3	936-1035
MYC	NM_002467.3	1611-1710
KPNA2	NM_002266.2	918-1017
BIRC5	NM_001168.2	1216-1315
CD52	NM_001803.2	201-300
CEP55	NM_018131.3	571-670
DEPDC1	NM_017779.4	1166-1265
GGH	NM_003878.2	693-792
HN1	NM_016185.2	1391-1490
MLLT11	NM_006818.3	291-390
PBK	NM_018492.2	1588-1687
PRR11	NM_018304.3	1031-1130
RFC3	NM_002915.3	741-840
RNFT2	NM_001109903.1	283-382
SKA2	NM_182620.3	51-150
TEX14	NM_198393.2	4041-4140
TMEM107	NM_032354.3	1229-1328
PAX5	NM_016734.1	2289-2388
FNBP1	NM_015033.2	749-848
IFITM1	NM_003641.3	483-582
PTPRK	NM_001135648.1	473-572
TEX9	NM_198524.2	443-542
TSPAN7	NM_004615.3	726-825
XAF1	NM_199139.2	314-413
ANXA1	NM_000700.1	516-615
ITGB7	NM_000889.1	1279-1378
TLR4	NM_138554.2	2571-2670
LAIR1	NM_002287.3	1196-1295
ALDH1A3	NM_000693.2	1376-1475
BSG	NM_198590.1	1365-1464
IL-6	NM_000600.3	365-464
PMSB5	NM_001130725.1	131-230
MYB	NM_001130173.1	184-283
CCR5	NM_000579.1	2731-2830
NRN1	NM_016588.2	739-838
RCN3	NM_020650.2	41-140
TNFRSF13C	NM_052945.3	790-889
ACTB	NM_001101.2	1011-1110
TBP	NM_001172085.1	588-687
B2M	NM_004048.2	26-125
TUBA1A	NM_001270399.1	37-136
GAPDH	NM_002046.3	973-1072

## Sheet: data 6
Supplementary data 6
	Log2 fold change	P-value	BY.p.value	method	probe.ID
PRR11-mRNA	1.29	9.59e-11	6.24e-08	lm.nb	NM_018304.3:1030
CRBN_2-mRNA	-0.718	3.09e-10	1.01e-07	lm.nb	NM_016302.3:656
CRBN_1-mRNA	-0.612	8.53e-09	1.48e-06	lm.nb	NM_016302.3:148
CRBN_4-mRNA	-0.711	9.08e-09	1.48e-06	lm.nb	NM_016302.3:935
CEP55-mRNA	1.13	1.16e-08	1.51e-06	lm.nb	NM_018131.3:570
BIRC5-mRNA	1.24	4.26e-08	4.62e-06	lm.nb	NM_001168.2:1215
CRBN_3-mRNA	-0.611	5.51e-08	5.12e-06	lm.nb	NM_016302.3:1145
DIRAS1-mRNA	-2.73	6.52e-08	5.3e-06	loglinear	NM_145173.3:1125
KPNA2-mRNA	0.62	2.87e-07	2.07e-05	lm.nb	NM_002266.2:917
CD53-mRNA	-0.629	7.81e-07	5.08e-05	lm.nb	NM_001040033.1:835
TMEM107-mRNA	-0.949	6.96e-06	0.000412	lm.nb	NM_032354.3:1228
DEPDC1-mRNA	0.782	7.91e-06	0.000429	lm.nb	NM_017779.4:1165
FOS-mRNA	-0.836	2.83e-05	0.00142	lm.nb	NM_005252.2:1475
LTBP1-mRNA	-0.967	0.000564	0.0262	lm.nb	NM_000627.3:1970
PSMB4-mRNA	0.404	0.000898	0.0379	lm.nb	NM_002796.2:75
ETV4-mRNA	1.52	0.000931	0.0379	Wald	NM_001079675.1:1535
RNFT2-mRNA	0.704	0.00109	0.0418	lm.nb	NM_001109903.1:282
CTAG1B-mRNA	1.36	0.00239	0.0822	loglinear	NM_001327.2:285
PSMB2-mRNA	0.235	0.0024	0.0822	lm.nb	NM_002794.3:639
PSMD4-mRNA	0.295	0.00292	0.0949	lm.nb	NM_002810.2:594
PBK-mRNA	0.987	0.00335	0.104	Wald	NM_018492.2:1587
GGH-mRNA	0.549	0.00393	0.116	lm.nb	NM_003878.2:692
RFC3-mRNA	0.566	0.00417	0.118	lm.nb	NM_002915.3:740
IGHD-mRNA	-2.07	0.00449	0.122	loglinear	ENST00000613640.1:513
UGT3A2-mRNA	-1.05	0.00538	0.14	lm.nb	NM_174914.2:955
FNBP1-mRNA	-0.77	0.00576	0.144	lm.nb	NM_015033.2:748
ITPRIPL2-mRNA	1.38	0.00614	0.148	loglinear	NM_001034841.3:6845
IKZF1-mRNA	-0.467	0.00906	0.21	lm.nb	NM_006060.4:225
PSMA4-mRNA	0.211	0.00951	0.212	lm.nb	NM_002789.3:540
JUN-mRNA	-0.482	0.00979	0.212	lm.nb	NM_002228.3:140
PSMC3-mRNA	0.401	0.0124	0.246	lm.nb	NM_002804.4:76
PSMA7-mRNA	0.204	0.0124	0.246	lm.nb	NM_002792.2:639
PSMA6-mRNA	0.472	0.0125	0.246	lm.nb	NM_002791.1:901
SHROOM3-mRNA	0.886	0.0149	0.285	lm.nb	NM_020859.3:4704
SKA2-mRNA	-1.02	0.0163	0.302	Wald	NM_182620.3:50
SEMA4A-mRNA	0.542	0.0171	0.31	lm.nb	NM_001193300.1:935
HN1-mRNA	0.341	0.0179	0.314	lm.nb	NM_016185.2:1390
PSMD14-mRNA	0.223	0.0193	0.331	lm.nb	NM_005805.4:700
PSMB8-mRNA	-0.264	0.0202	0.337	lm.nb	NM_004159.4:1215
TNFRSF13C-mRNA	-0.829	0.0223	0.357	lm.nb	NM_052945.3:789
BCL6-mRNA	0.86	0.0225	0.357	lm.nb	NM_001706.2:675
CCR5-mRNA	-1.16	0.0257	0.399	loglinear	NM_000579.1:2730
PSMC4-mRNA	-0.186	0.0305	0.461	lm.nb	NM_006503.2:300
PSMC6-mRNA	0.291	0.0317	0.469	lm.nb	NM_002806.3:412
BLVRA-mRNA	0.464	0.0502	0.726	lm.nb	NM_000712.3:485
ZFP91-mRNA	-0.191	0.0517	0.731	lm.nb	NM_001197051.1:2350
PSMA3-mRNA	-0.147	0.0625	0.865	lm.nb	NM_152132.1:465
PSMD11-mRNA	0.162	0.0657	0.891	lm.nb	NM_002815.2:230
NRN1-mRNA	-0.548	0.0688	0.913	Wald	NM_016588.2:738
CLIP4-mRNA	-0.422	0.0732	0.953	lm.nb	NM_024692.4:1708
FLNB-mRNA	-0.453	0.0788	1	lm.nb	NM_001164317.1:2124
IRF4-mRNA	-0.244	0.0821	1	lm.nb	NM_002460.1:325
NMRAL1-mRNA	-0.341	0.0935	1	lm.nb	NM_020677.3:764
XAF1-mRNA	-0.366	0.104	1	lm.nb	NM_199139.2:313
CCND1-mRNA	-1.39	0.105	1	loglinear	NM_053056.2:690
FAIM3-mRNA	0.454	0.114	1	lm.nb	NM_005449.4:1565
PSMD6-mRNA	-0.119	0.115	1	lm.nb	NM_001271780.1:992
PSMB6-mRNA	-0.141	0.124	1	lm.nb	NM_002798.1:695
PAX5-mRNA	-0.875	0.135	1	loglinear	NM_016734.1:2288
RNASE6-mRNA	-0.655	0.144	1	loglinear	NM_005615.4:475
IFITM1-mRNA	-0.418	0.145	1	lm.nb	NM_003641.3:482
CLEC2B-mRNA	0.447	0.168	1	lm.nb	NM_005127.2:980
PSMB10-mRNA	-0.161	0.169	1	lm.nb	NM_002801.2:221
NAP1L5-mRNA	-0.264	0.171	1	lm.nb	NM_153757.2:1110
PTPRK-mRNA	-0.319	0.173	1	lm.nb	NM_001135648.1:472
LAIR1-mRNA	0.763	0.184	1	loglinear	NM_002287.3:1195
RPS3AP29-mRNA	-0.197	0.188	1	lm.nb	ENST00000437728.1:245
PSMA5-mRNA	0.108	0.216	1	lm.nb	NM_002790.2:235
PSMC1-mRNA	0.132	0.234	1	lm.nb	NM_002802.2:58
PSMC2-mRNA	-0.103	0.243	1	lm.nb	NM_002803.3:446
PSMA1-mRNA	0.13	0.243	1	lm.nb	NM_148976.2:500
PSMD12-mRNA	0.104	0.245	1	lm.nb	NM_174871.2:510
TEX14-mRNA	-0.402	0.247	1	Wald	NM_198393.2:4040
PSME3-mRNA	0.0894	0.248	1	lm.nb	NM_005789.2:1483
PSMD7-mRNA	-0.125	0.267	1	lm.nb	NM_002811.3:580
PSMB9-mRNA	-0.163	0.281	1	lm.nb	NM_002800.4:455
PSMD5-mRNA	-0.115	0.286	1	lm.nb	NM_001270427.1:1464
PSMB11-mRNA	-0.458	0.295	1	Wald	NM_001099780.1:1128
EMC9-mRNA	-0.132	0.314	1	lm.nb	NM_016049.3:438
FAM171B-mRNA	0.362	0.314	1	lm.nb	NM_177454.3:1750
ITGB7-mRNA	0.301	0.33	1	lm.nb	NM_000889.1:1278
AIM2-mRNA	0.187	0.335	1	lm.nb	NM_004833.1:607
PSMA8-mRNA	0.403	0.336	1	Wald	NM_001025097.1:1548
PSMD1-mRNA	0.0761	0.341	1	lm.nb	NM_002807.3:3025
KIF1C-mRNA	-0.588	0.344	1	Wald	NM_006612.5:4925
PSMD2-mRNA	0.0718	0.357	1	lm.nb	NM_002808.3:771
MYC-mRNA	0.246	0.366	1	lm.nb	NM_002467.3:1610
TEX9-mRNA	-0.259	0.38	1	lm.nb	NM_198524.2:442
CD52-mRNA	-0.459	0.393	1	loglinear	NM_001803.2:200
BSG-mRNA	-0.0977	0.423	1	lm.nb	NM_198590.1:1364
TLR4-mRNA	0.241	0.431	1	lm.nb	NM_138554.2:2570
PSMD9-mRNA	-0.293	0.449	1	Wald	NM_002813.4:2075
PMSB5-mRNA	-0.0771	0.469	1	lm.nb	NM_001130725.1:130
PSMC5-mRNA	-0.104	0.479	1	lm.nb	NM_002805.5:467
PSMB1-mRNA	0.0659	0.494	1	lm.nb	NM_002793.3:537
ANXA1-mRNA	-0.309	0.501	1	loglinear	NM_000700.1:515
PSMA2-mRNA	0.0507	0.516	1	lm.nb	NM_002787.4:5
ALDH1A3-mRNA	0.131	0.522	1	Wald	NM_000693.2:1375
PSMB7-mRNA	0.054	0.525	1	lm.nb	NM_002799.2:420
TSPAN7-mRNA	0.193	0.529	1	lm.nb	NM_004615.3:725
TCF7-mRNA	-0.157	0.544	1	Wald	NM_201633.2:519
ACOXL-mRNA	-0.178	0.55	1	lm.nb	NM_018308.1:125
FRK-mRNA	-0.144	0.638	1	lm.nb	NM_002031.2:1082
IKZF3-mRNA	-0.0732	0.662	1	lm.nb	NM_183232.2:1176
MYB-mRNA	0.135	0.664	1	lm.nb	NM_001130173.1:183
MLLT11-mRNA	0.18	0.665	1	Wald	NM_006818.3:290
MYO9B-mRNA	0.0521	0.665	1	lm.nb	NM_004145.3:1070
POMT1-mRNA	0.0678	0.675	1	lm.nb	NM_007171.3:997
PSMD8-mRNA	-0.0459	0.709	1	lm.nb	NM_002812.4:365
PSMB3-mRNA	-0.0248	0.751	1	lm.nb	NM_002795.3:22
IL-6-mRNA	-0.179	0.765	1	loglinear	NM_000600.3:364
PSMD3-mRNA	-0.0219	0.777	1	lm.nb	NM_002809.2:1270
TBC1D16-mRNA	0.161	0.777	1	Wald	NM_001271846.1:577
PSMD10-mRNA	-0.0244	0.803	1	lm.nb	NM_002814.2:275
ARHGAP9-mRNA	-0.045	0.817	1	lm.nb	NM_032496.2:2430
CHRNA6-mRNA	0.0719	0.846	1	Wald	NM_001199279.1:2115
STAT3-mRNA	-0.0324	0.846	1	lm.nb	NM_003150.3:2060
GOLGA8S-mRNA	-0.0456	0.858	1	lm.nb	NM_001355465.1:5342
RCN3-mRNA	0.0437	0.861	1	Wald	NM_020650.2:40
PSMD13-mRNA	-0.00888	0.913	1	lm.nb	NM_175932.2:668
PLEK-mRNA	0.0159	0.955	1	lm.nb	NM_002664.2:2330

## Sheet: data  7
Supplementary data 7
mRNA	Log2 fold change	P-value	BY.p.value	method	probe.ID
CRBN_1-mRNA	-0.749	9.4e-06	0.00464	lm.nb	NM_016302.3:148
CD53-mRNA	-0.653	1.43e-05	0.00464	loglinear	NM_001040033.1:835
CRBN_2-mRNA	-0.722	5.64e-05	0.0114	lm.nb	NM_016302.3:656
ITPRIPL2-mRNA	3.09	7e-05	0.0114	lm.nb	NM_001034841.3:6845
BIRC5-mRNA	1.31	8.83e-05	0.0115	lm.nb	NM_001168.2:1215
PRR11-mRNA	1.2	0.00014	0.0152	lm.nb	NM_018304.3:1030
IFITM1-mRNA	-1.43	0.000238	0.0175	lm.nb	NM_003641.3:482
PSMC4-mRNA	-0.407	0.000239	0.0175	lm.nb	NM_006503.2:300
DEPDC1-mRNA	1.25	0.000243	0.0175	lm.nb	NM_017779.4:1165
CRBN_4-mRNA	-0.655	0.00027	0.0175	lm.nb	NM_016302.3:935
CEP55-mRNA	0.936	0.00039	0.0212	lm.nb	NM_018131.3:570
PSMD4-mRNA	0.44	0.000392	0.0212	lm.nb	NM_002810.2:594
PSMB4-mRNA	0.422	0.000584	0.0292	lm.nb	NM_002796.2:75
PBK-mRNA	1.05	0.000911	0.0423	lm.nb	NM_018492.2:1587
CRBN_3-mRNA	-0.503	0.00111	0.048	lm.nb	NM_016302.3:1145
CTAG1B-mRNA	2.12	0.00206	0.0804	lm.nb	NM_001327.2:285
TNFRSF13C-mRNA	-1.94	0.00219	0.0804	lm.nb	NM_052945.3:789
KPNA2-mRNA	0.567	0.00222	0.0804	lm.nb	NM_002266.2:917
CCND1-mRNA	-2.26	0.00403	0.136	lm.nb	NM_053056.2:690
UGT3A2-mRNA	-1.47	0.00423	0.136	lm.nb	NM_174914.2:955
TEX9-mRNA	-1.45	0.00438	0.136	lm.nb	NM_198524.2:442
FAM171B-mRNA	-0.438	0.00652	0.19	lm.nb	NM_177454.3:1750
TMEM107-mRNA	-0.94	0.0067	0.19	lm.nb	NM_032354.3:1228
TSPAN7-mRNA	1.17	0.00739	0.2	lm.nb	NM_004615.3:725
ZFP91-mRNA	-0.33	0.00819	0.21	lm.nb	NM_001197051.1:2350
LAIR1-mRNA	1.72	0.00865	0.21	lm.nb	NM_002287.3:1195
KIF1C-mRNA	-0.52	0.00875	0.21	lm.nb	NM_006612.5:4925
DIRAS1-mRNA	-1.61	0.00902	0.21	lm.nb	NM_145173.3:1125
NAP1L5-mRNA	-0.748	0.00961	0.216	lm.nb	NM_153757.2:1110
XAF1-mRNA	-0.92	0.0101	0.22	lm.nb	NM_199139.2:313
LTBP1-mRNA	-1.09	0.0106	0.223	lm.nb	NM_000627.3:1970
PSMD6-mRNA	-0.298	0.0127	0.258	lm.nb	NM_001271780.1:992
FAIM3-mRNA	0.615	0.0139	0.274	lm.nb	NM_005449.4:1565
PSMB10-mRNA	-0.274	0.0158	0.302	lm.nb	NM_002801.2:221
JUN-mRNA	-0.837	0.0168	0.313	lm.nb	NM_002228.3:140
EMC9-mRNA	-0.507	0.0223	0.396	lm.nb	NM_016049.3:438
PSMD13-mRNA	-0.283	0.0225	0.396	lm.nb	NM_175932.2:668
BLVRA-mRNA	0.938	0.0245	0.419	lm.nb	NM_000712.3:485
CLIP4-mRNA	-0.959	0.0296	0.495	lm.nb	NM_024692.4:1708
PSMD8-mRNA	-0.269	0.0342	0.556	lm.nb	NM_002812.4:365
PSME3-mRNA	0.211	0.0379	0.602	loglinear	NM_005789.2:1483
PAX5-mRNA	-1.55	0.0409	0.633	lm.nb	NM_016734.1:2288
AIM2-mRNA	-0.718	0.0427	0.647	lm.nb	NM_004833.1:607
HN1-mRNA	0.418	0.0508	0.743	lm.nb	NM_016185.2:1390
ETV4-mRNA	0.667	0.0514	0.743	loglinear	NM_001079675.1:1535
IGHD-mRNA	-1.43	0.0554	0.778	lm.nb	ENST00000613640.1:513
FLNB-mRNA	-0.657	0.0562	0.778	lm.nb	NM_001164317.1:2124
PSMB9-mRNA	-0.26	0.0578	0.783	lm.nb	NM_002800.4:455
PSMB6-mRNA	-0.282	0.0606	0.804	lm.nb	NM_002798.1:695
PSMD12-mRNA	0.218	0.0764	0.989	lm.nb	NM_174871.2:510
FNBP1-mRNA	-0.528	0.0775	0.989	lm.nb	NM_015033.2:748
IKZF3-mRNA	-0.496	0.0801	0.99	lm.nb	NM_183232.2:1176
MYB-mRNA	0.626	0.0806	0.99	lm.nb	NM_001130173.1:183
FRK-mRNA	-0.53	0.084	1	lm.nb	NM_002031.2:1082
PSMA5-mRNA	0.216	0.0865	1	lm.nb	NM_002790.2:235
BSG-mRNA	0.177	0.106	1	lm.nb	NM_198590.1:1364
ITGB7-mRNA	-0.445	0.119	1	lm.nb	NM_000889.1:1278
CLEC2B-mRNA	0.623	0.126	1	lm.nb	NM_005127.2:980
CCR5-mRNA	-0.877	0.139	1	lm.nb	NM_000579.1:2730
PTPRK-mRNA	-1.16	0.15	1	loglinear	NM_001135648.1:472
FOS-mRNA	-0.313	0.151	1	lm.nb	NM_005252.2:1475
PSMB8-mRNA	-0.167	0.163	1	lm.nb	NM_004159.4:1215
PSMA8-mRNA	0.337	0.167	1	loglinear	NM_001025097.1:1548
SKA2-mRNA	-0.575	0.175	1	lm.nb	NM_182620.3:50
IKZF1-mRNA	-0.215	0.181	1	lm.nb	NM_006060.4:225
PSMB2-mRNA	0.108	0.182	1	lm.nb	NM_002794.3:639
PSMA3-mRNA	-0.122	0.193	1	lm.nb	NM_152132.1:465
PSMA1-mRNA	-0.121	0.221	1	lm.nb	NM_148976.2:500
ALDH1A3-mRNA	0.729	0.253	1	lm.nb	NM_000693.2:1375
IRF4-mRNA	-0.396	0.259	1	lm.nb	NM_002460.1:325
GGH-mRNA	0.274	0.304	1	lm.nb	NM_003878.2:692
TCF7-mRNA	0.279	0.33	1	lm.nb	NM_201633.2:519
RFC3-mRNA	0.229	0.345	1	lm.nb	NM_002915.3:740
MYO9B-mRNA	0.144	0.351	1	lm.nb	NM_004145.3:1070
RPS3AP29-mRNA	-0.18	0.352	1	lm.nb	ENST00000437728.1:245
MLLT11-mRNA	0.213	0.356	1	lm.nb	NM_006818.3:290
PSMD5-mRNA	-0.136	0.373	1	lm.nb	NM_001270427.1:1464
PSMB3-mRNA	0.0757	0.378	1	lm.nb	NM_002795.3:22
NMRAL1-mRNA	-0.213	0.395	1	lm.nb	NM_020677.3:764
ARHGAP9-mRNA	-0.194	0.418	1	lm.nb	NM_032496.2:2430
PLEK-mRNA	-0.327	0.426	1	lm.nb	NM_002664.2:2330
PSMD9-mRNA	0.233	0.441	1	lm.nb	NM_002813.4:2075
PSMC1-mRNA	0.0751	0.441	1	loglinear	NM_002802.2:58
BCL6-mRNA	-0.35	0.461	1	lm.nb	NM_001706.2:675
STAT3-mRNA	0.0804	0.476	1	lm.nb	NM_003150.3:2060
PSMD3-mRNA	-0.0708	0.487	1	lm.nb	NM_002809.2:1270
PSMA2-mRNA	-0.0674	0.531	1	lm.nb	NM_002787.4:5
PSMD10-mRNA	-0.0528	0.581	1	lm.nb	NM_002814.2:275
SHROOM3-mRNA	0.273	0.584	1	lm.nb	NM_020859.3:4704
PSMB1-mRNA	-0.0561	0.595	1	lm.nb	NM_002793.3:537
PSMB7-mRNA	0.0589	0.627	1	lm.nb	NM_002799.2:420
SEMA4A-mRNA	0.172	0.655	1	lm.nb	NM_001193300.1:935
TLR4-mRNA	-0.232	0.675	1	lm.nb	NM_138554.2:2570
CD52-mRNA	-0.247	0.68	1	lm.nb	NM_001803.2:200
PSMA4-mRNA	-0.036	0.682	1	loglinear	NM_002789.3:540
PSMB11-mRNA	0.157	0.721	1	lm.nb	NM_001099780.1:1128
PSMD11-mRNA	0.0235	0.734	1	lm.nb	NM_002815.2:230
PSMD1-mRNA	0.0241	0.737	1	lm.nb	NM_002807.3:3025
TBC1D16-mRNA	0.145	0.74	1	lm.nb	NM_001271846.1:577
PSMD14-mRNA	0.0468	0.753	1	lm.nb	NM_005805.4:700
PSMA7-mRNA	-0.0226	0.782	1	lm.nb	NM_002792.2:639
NRN1-mRNA	0.126	0.794	1	lm.nb	NM_016588.2:738
RNFT2-mRNA	0.0593	0.798	1	lm.nb	NM_001109903.1:282
TEX14-mRNA	-0.102	0.821	1	lm.nb	NM_198393.2:4040
PSMC6-mRNA	-0.0545	0.833	1	lm.nb	NM_002806.3:412
PSMD2-mRNA	-0.0139	0.838	1	lm.nb	NM_002808.3:771
RNASE6-mRNA	0.0682	0.839	1	lm.nb	NM_005615.4:475
POMT1-mRNA	-0.0263	0.851	1	lm.nb	NM_007171.3:997
PSMC5-mRNA	0.0143	0.871	1	lm.nb	NM_002805.5:467
MYC-mRNA	-0.0248	0.905	1	lm.nb	NM_002467.3:1610
PSMC3-mRNA	-0.0258	0.927	1	lm.nb	NM_002804.4:76
RCN3-mRNA	0.0331	0.93	1	lm.nb	NM_020650.2:40
ACOXL-mRNA	-0.0359	0.944	1	lm.nb	NM_018308.1:125
PSMA6-mRNA	0.00907	0.95	1	loglinear	NM_002791.1:901
GOLGA8S-mRNA	-0.0221	0.951	1	lm.nb	NM_001355465.1:5342
CHRNA6-mRNA	0.0295	0.954	1	lm.nb	NM_001199279.1:2115
IL-6-mRNA	-0.0217	0.957	1	lm.nb	NM_000600.3:364
PSMC2-mRNA	-0.00458	0.969	1	lm.nb	NM_002803.3:446
PMSB5-mRNA	0.00679	0.977	1	lm.nb	NM_001130725.1:130
PSMD7-mRNA	0.000991	0.989	1	lm.nb	NM_002811.3:580
ANXA1-mRNA	-0.00571	0.989	1	lm.nb	NM_000700.1:515

## Sheet: data 8
Supplementary data 8
mRNAs	Log2 fold change	P-value	BY.p.value	method	probe.ID
PSMA1	-0.46	0.000615	0.128	lm.nb	NM_148976.2:500
IGHD	3.23	0.000644	0.128	lm.nb	ENST00000613640.1:513
CD53	-0.472	0.000711	0.128	lm.nb	NM_001040033.1:835
CD52	0.945	0.000785	0.128	lm.nb	NM_001803.2:200
JUN	-0.611	0.00201	0.261	lm.nb	NM_002228.3:140
IL-6	1.63	0.00279	0.302	Wald	NM_000600.3:364
TMEM107	-0.81	0.00346	0.322	lm.nb	NM_032354.3:1228
PSMA3	-0.297	0.00677	0.517	loglinear	NM_152132.1:465
FRK	-0.799	0.00866	0.517	lm.nb	NM_002031.2:1082
XAF1	0.46	0.00886	0.517	lm.nb	NM_199139.2:313
MYB	1.23	0.00955	0.517	lm.nb	NM_001130173.1:183
PSMC1	-0.414	0.00993	0.517	lm.nb	NM_002802.2:58
CRBN_2	-0.313	0.0105	0.517	lm.nb	NM_016302.3:656
FOS	-0.45	0.0111	0.517	lm.nb	NM_005252.2:1475
PSMB3	-0.31	0.012	0.522	lm.nb	NM_002795.3:22
PAX5	1.36	0.0178	0.726	lm.nb	NM_016734.1:2288
PTPRK-mRNA	-1.27	0.0227	0.87	lm.nb	NM_001135648.1:472
CRBN_1-mRNA	-0.3	0.0245	0.886	loglinear	NM_016302.3:148
BIRC5-mRNA	1.09	0.03	1	lm.nb	NM_001168.2:1215
RPS3AP29-mRNA	-0.285	0.0348	1	lm.nb	ENST00000437728.1:245
CRBN_4-mRNA	-0.266	0.0376	1	lm.nb	NM_016302.3:935
PSMC6-mRNA	-0.34	0.0378	1	lm.nb	NM_002806.3:412
UGT3A2-mRNA	-0.591	0.0435	1	lm.nb	NM_174914.2:955
PSMD13-mRNA	-0.244	0.0448	1	loglinear	NM_175932.2:668
PSMD8-mRNA	-0.191	0.0464	1	lm.nb	NM_002812.4:365
PSMB10-mRNA	-0.208	0.0507	1	lm.nb	NM_002801.2:221
PSMB7-mRNA	-0.217	0.0577	1	lm.nb	NM_002799.2:420
CHRNA6-mRNA	0.595	0.0666	1	Wald	NM_001199279.1:2115
PSMB9-mRNA	-0.219	0.0704	1	lm.nb	NM_002800.4:455
PSMD6-mRNA	-0.181	0.0767	1	loglinear	NM_001271780.1:992
GOLGA8S-mRNA	-0.764	0.0802	1	lm.nb	NM_001355465.1:5342
PSMA2-mRNA	-0.222	0.0806	1	loglinear	NM_002787.4:5
IFITM1-mRNA	-0.376	0.081	1	lm.nb	NM_003641.3:482
CRBN_3-mRNA	-0.33	0.0841	1	lm.nb	NM_016302.3:1145
CLEC2B-mRNA	0.546	0.0865	1	lm.nb	NM_005127.2:980
CCR5-mRNA	0.526	0.0892	1	lm.nb	NM_000579.1:2730
PSMD1-mRNA	-0.181	0.0959	1	loglinear	NM_002807.3:3025
PSMB6-mRNA	-0.21	0.0966	1	loglinear	NM_002798.1:695
PSMD14-mRNA	-0.222	0.0979	1	loglinear	NM_005805.4:700
PSMB2-mRNA	-0.109	0.0982	1	loglinear	NM_002794.3:639
TNFRSF13C-mRNA	-0.634	0.108	1	lm.nb	NM_052945.3:789
NAP1L5-mRNA	-0.195	0.113	1	lm.nb	NM_153757.2:1110
PSMC2-mRNA	-0.202	0.115	1	loglinear	NM_002803.3:446
SHROOM3-mRNA	-1.68	0.122	1	loglinear	NM_020859.3:4704
PSMB1-mRNA	-0.152	0.123	1	lm.nb	NM_002793.3:537
PSMD11-mRNA	-0.181	0.144	1	lm.nb	NM_002815.2:230
FNBP1-mRNA	0.222	0.15	1	lm.nb	NM_015033.2:748
ITGB7-mRNA	-0.323	0.15	1	lm.nb	NM_000889.1:1278
ZFP91-mRNA	-0.123	0.16	1	lm.nb	NM_001197051.1:2350
PSMD10-mRNA	-0.127	0.162	1	loglinear	NM_002814.2:275
ANXA1-mRNA	0.557	0.163	1	lm.nb	NM_000700.1:515
PSMD9-mRNA	0.363	0.166	1	Wald	NM_002813.4:2075
HN1-mRNA	0.288	0.173	1	lm.nb	NM_016185.2:1390
PMSB5-mRNA	-0.172	0.175	1	lm.nb	NM_001130725.1:130
PSMC5-mRNA	-0.118	0.176	1	lm.nb	NM_002805.5:467
BCL6-mRNA	0.483	0.177	1	lm.nb	NM_001706.2:675
TEX9-mRNA	0.45	0.197	1	lm.nb	NM_198524.2:442
ETV4-mRNA	-0.296	0.199	1	loglinear	NM_001079675.1:1535
PSMC3-mRNA	-0.256	0.203	1	lm.nb	NM_002804.4:76
MYC-mRNA	-0.257	0.227	1	lm.nb	NM_002467.3:1610
PSMB8-mRNA	-0.174	0.228	1	lm.nb	NM_004159.4:1215
PSMD2-mRNA	0.0956	0.237	1	loglinear	NM_002808.3:771
PSMD4-mRNA	0.11	0.245	1	lm.nb	NM_002810.2:594
BSG-mRNA	-0.168	0.249	1	loglinear	NM_198590.1:1364
MLLT11-mRNA	0.18	0.298	1	Wald	NM_006818.3:290
PSMD7-mRNA	-0.101	0.316	1	lm.nb	NM_002811.3:580
PSMA5-mRNA	-0.119	0.316	1	loglinear	NM_002790.2:235
PSMA7-mRNA	-0.0737	0.317	1	loglinear	NM_002792.2:639
GGH-mRNA	-0.286	0.317	1	lm.nb	NM_003878.2:692
PSMA4-mRNA	-0.0626	0.348	1	loglinear	NM_002789.3:540
NMRAL1-mRNA	0.104	0.384	1	loglinear	NM_020677.3:764
PSME3-mRNA	-0.0849	0.393	1	lm.nb	NM_005789.2:1483
CLIP4-mRNA	0.167	0.416	1	lm.nb	NM_024692.4:1708
SEMA4A-mRNA	0.35	0.417	1	lm.nb	NM_001193300.1:935
TSPAN7-mRNA	-0.294	0.448	1	lm.nb	NM_004615.3:725
MYO9B-mRNA	0.0446	0.456	1	loglinear	NM_004145.3:1070
PLEK-mRNA	-0.0802	0.479	1	lm.nb	NM_002664.2:2330
KPNA2-mRNA	0.0873	0.517	1	lm.nb	NM_002266.2:917
RNASE6-mRNA	0.3	0.523	1	lm.nb	NM_005615.4:475
ACOXL-mRNA	-0.286	0.538	1	lm.nb	NM_018308.1:125
KIF1C-mRNA	0.0802	0.539	1	lm.nb	NM_006612.5:4925
LAIR1-mRNA	1.19	0.557	1	Wald	NM_002287.3:1195
PSMC4-mRNA	-0.0609	0.562	1	loglinear	NM_006503.2:300
PSMD3-mRNA	0.0566	0.574	1	loglinear	NM_002809.2:1270
DIRAS1-mRNA	-1.05	0.579	1	Wald	NM_145173.3:1125
FAIM3-mRNA	1.27	0.594	1	Wald	NM_005449.4:1565
PSMD5-mRNA	-0.0672	0.621	1	lm.nb	NM_001270427.1:1464
PSMD12-mRNA	-0.0692	0.624	1	loglinear	NM_174871.2:510
BLVRA-mRNA	1.07	0.629	1	Wald	NM_000712.3:485
CCND1-mRNA	-0.121	0.632	1	lm.nb	NM_053056.2:690
PRR11-mRNA	0.861	0.654	1	Wald	NM_018304.3:1030
PSMB4-mRNA	0.0396	0.68	1	lm.nb	NM_002796.2:75
CEP55-mRNA	0.742	0.697	1	Wald	NM_018131.3:570
AIM2-mRNA	-0.0325	0.714	1	lm.nb	NM_004833.1:607
TLR4-mRNA	0.975	0.718	1	Wald	NM_138554.2:2570
RCN3-mRNA	-0.906	0.726	1	Wald	NM_020650.2:40
IKZF3-mRNA	-0.0404	0.774	1	lm.nb	NM_183232.2:1176
STAT3-mRNA	-0.0564	0.8	1	lm.nb	NM_003150.3:2060
IRF4-mRNA	-0.0461	0.817	1	lm.nb	NM_002460.1:325
PSMA8-mRNA	-0.0504	0.822	1	Wald	NM_001025097.1:1548
SKA2-mRNA	0.5	0.832	1	Wald	NM_182620.3:50
CTAG1B-mRNA	0.591	0.832	1	Wald	NM_001327.2:285
IKZF1-mRNA	-0.0205	0.863	1	lm.nb	NM_006060.4:225
ALDH1A3-mRNA	0.24	0.873	1	Wald	NM_000693.2:1375
RFC3-mRNA	0.308	0.874	1	Wald	NM_002915.3:740
DEPDC1-mRNA	0.284	0.875	1	Wald	NM_017779.4:1165
FAM171B-mRNA	-0.285	0.892	1	Wald	NM_177454.3:1750
TEX14-mRNA	-0.249	0.892	1	Wald	NM_198393.2:4040
EMC9-mRNA	-0.0218	0.894	1	lm.nb	NM_016049.3:438
ARHGAP9-mRNA	0.0177	0.899	1	lm.nb	NM_032496.2:2430
FLNB-mRNA	0.0258	0.9	1	lm.nb	NM_001164317.1:2124
TBC1D16-mRNA	0.232	0.903	1	Wald	NM_001271846.1:577
ITPRIPL2-mRNA	0.617	0.906	1	Wald	NM_001034841.3:6845
LTBP1-mRNA	-0.0152	0.909	1	lm.nb	NM_000627.3:1970
PSMB11-mRNA	0.242	0.939	1	Wald	NM_001099780.1:1128
POMT1-mRNA	0.0126	0.942	1	lm.nb	NM_007171.3:997
TCF7-mRNA	0.407	0.943	1	Wald	NM_201633.2:519
RNFT2-mRNA	0.357	0.966	1	Wald	NM_001109903.1:282
NRN1-mRNA	0.0742	0.969	1	Wald	NM_016588.2:738
PSMA6-mRNA	-0.187	0.977	1	Wald	NM_002791.1:901
PBK-mRNA	0.0643	0.983	1	Wald	NM_018492.2:1587

## Sheet: data 9
supplementary data 9
mRNAs	Log2 fold change	P-value	BY.p.value	method	probe.ID
BCL6	2.11	2.79e-06	0.00182	lm.nb	NM_001706.2:675
LAIR1	2.93	7.24e-06	0.00236	lm.nb	NM_002287.3:1195
ALDH1A3	2.11	1.19e-05	0.00259	Wald	NM_000693.2:1375
ANXA1	2.22	3.88e-05	0.00631	lm.nb	NM_000700.1:515
RNASE6	2.03	6.16e-05	0.00802	lm.nb	NM_005615.4:475
ACOXL	-0.985	8.45e-05	0.00917	lm.nb	NM_018308.1:125
IKZF1	0.418	0.00014	0.0131	lm.nb	NM_006060.4:225
MYO9B	0.497	0.000276	0.0225	lm.nb	NM_004145.3:1070
IFITM1	-0.893	0.000355	0.0239	lm.nb	NM_003641.3:482
ARHGAP9	1.15	0.000377	0.0239	lm.nb	NM_032496.2:2430
TMEM107	-0.844	0.000404	0.0239	lm.nb	NM_032354.3:1228
CD53	-0.413	0.000515	0.0279	lm.nb	NM_001040033.1:835
CEP55	1.01	0.000711	0.0356	lm.nb	NM_018131.3:570
CRBN_3	-0.377	0.000906	0.0421	lm.nb	NM_016302.3:1145
HN1	0.667	0.00101	0.0439	lm.nb	NM_016185.2:1390
BIRC5	1.1	0.00112	0.0455	lm.nb	NM_001168.2:1215
TLR4-mRNA	1.43	0.00129	0.0496	lm.nb	NM_138554.2:2570
PSMA1-mRNA	-0.269	0.00151	0.0547	lm.nb	NM_148976.2:500
PRR11-mRNA	0.926	0.00165	0.0564	lm.nb	NM_018304.3:1030
MYB-mRNA	1.43	0.00203	0.0661	lm.nb	NM_001130173.1:183
PSMC1-mRNA	0.313	0.00297	0.0921	loglinear	NM_002802.2:58
CRBN_4-mRNA	-0.305	0.00323	0.0955	lm.nb	NM_016302.3:935
PLEK-mRNA	1.15	0.00359	0.0978	lm.nb	NM_002664.2:2330
PSMA2-mRNA	-0.273	0.00361	0.0978	loglinear	NM_002787.4:5
CD52-mRNA	1.52	0.00413	0.107	lm.nb	NM_001803.2:200
CRBN_2-mRNA	-0.307	0.00437	0.109	lm.nb	NM_016302.3:656
PSMC4-mRNA	-0.315	0.00489	0.118	loglinear	NM_006503.2:300
EMC9-mRNA	-0.374	0.00586	0.136	loglinear	NM_016049.3:438
IGHD-mRNA	1.71	0.00724	0.157	lm.nb	ENST00000613640.1:513
CRBN_1-mRNA	-0.258	0.00728	0.157	lm.nb	NM_016302.3:148
ITGB7-mRNA	-0.493	0.00746	0.157	lm.nb	NM_000889.1:1278
CLEC2B-mRNA	1.01	0.00899	0.183	lm.nb	NM_005127.2:980
RPS3AP29-mRNA	-0.37	0.0104	0.204	lm.nb	ENST00000437728.1:245
FLNB-mRNA	0.505	0.0106	0.204	lm.nb	NM_001164317.1:2124
PSMB1-mRNA	-0.188	0.0115	0.214	lm.nb	NM_002793.3:537
PAX5-mRNA	0.999	0.0153	0.266	lm.nb	NM_016734.1:2288
BLVRA-mRNA	0.757	0.0155	0.266	lm.nb	NM_000712.3:485
GGH-mRNA	-0.29	0.0155	0.266	lm.nb	NM_003878.2:692
RFC3-mRNA	0.528	0.0162	0.271	lm.nb	NM_002915.3:740
PSMD12-mRNA	0.387	0.017	0.273	lm.nb	NM_174871.2:510
PSMA3-mRNA	-0.209	0.0172	0.273	lm.nb	NM_152132.1:465
PMSB5-mRNA	-0.29	0.018	0.279	lm.nb	NM_001130725.1:130
PSMC2-mRNA	-0.185	0.0203	0.307	lm.nb	NM_002803.3:446
PSMA4-mRNA	-0.226	0.0222	0.328	loglinear	NM_002789.3:540
STAT3-mRNA	0.384	0.0261	0.367	lm.nb	NM_003150.3:2060
GOLGA8S-mRNA	-0.499	0.0262	0.367	lm.nb	NM_001355465.1:5342
DIRAS1-mRNA	-0.729	0.0269	0.367	lm.nb	NM_145173.3:1125
PSMD13-mRNA	-0.201	0.0271	0.367	loglinear	NM_175932.2:668
DEPDC1-mRNA	0.741	0.0332	0.44	lm.nb	NM_017779.4:1165
PSMB8-mRNA	-0.163	0.0357	0.464	lm.nb	NM_004159.4:1215
PSMB3-mRNA	-0.188	0.0407	0.519	loglinear	NM_002795.3:22
IRF4-mRNA	-0.31	0.0428	0.535	lm.nb	NM_002460.1:325
AIM2-mRNA	-0.343	0.0476	0.585	lm.nb	NM_004833.1:607
CLIP4-mRNA	0.473	0.0662	0.797	lm.nb	NM_024692.4:1708
PSMD2-mRNA	0.144	0.0778	0.907	loglinear	NM_002808.3:771
PSMC3-mRNA	-0.274	0.0781	0.907	loglinear	NM_002804.4:76
SHROOM3-mRNA	-0.789	0.0818	0.934	lm.nb	NM_020859.3:4704
PSMD14-mRNA	-0.144	0.0912	1	lm.nb	NM_005805.4:700
BSG-mRNA	-0.209	0.0956	1	lm.nb	NM_198590.1:1364
KPNA2-mRNA	0.197	0.096	1	lm.nb	NM_002266.2:917
PSMB7-mRNA	-0.168	0.0963	1	lm.nb	NM_002799.2:420
PSMA8-mRNA	0.553	0.0985	1	Wald	NM_001025097.1:1548
NMRAL1-mRNA	-0.193	0.109	1	lm.nb	NM_020677.3:764
NAP1L5-mRNA	-0.351	0.134	1	lm.nb	NM_153757.2:1110
PSME3-mRNA	0.139	0.137	1	loglinear	NM_005789.2:1483
PTPRK-mRNA	-0.218	0.168	1	lm.nb	NM_001135648.1:472
FAIM3-mRNA	0.369	0.175	1	lm.nb	NM_005449.4:1565
TSPAN7-mRNA	-0.366	0.178	1	lm.nb	NM_004615.3:725
PSMD10-mRNA	-0.112	0.183	1	loglinear	NM_002814.2:275
CCND1-mRNA	-0.307	0.188	1	lm.nb	NM_053056.2:690
NRN1-mRNA	-0.415	0.188	1	lm.nb	NM_016588.2:738
PSMA5-mRNA	-0.103	0.199	1	lm.nb	NM_002790.2:235
PSMA6-mRNA	0.142	0.207	1	lm.nb	NM_002791.1:901
PSMD1-mRNA	0.0992	0.221	1	lm.nb	NM_002807.3:3025
PSMD7-mRNA	0.0857	0.229	1	lm.nb	NM_002811.3:580
FNBP1-mRNA	0.248	0.238	1	lm.nb	NM_015033.2:748
ITPRIPL2-mRNA	1.26	0.245	1	Wald	NM_001034841.3:6845
PSMD4-mRNA	0.0861	0.256	1	loglinear	NM_002810.2:594
PSMB6-mRNA	0.101	0.272	1	lm.nb	NM_002798.1:695
PSMA7-mRNA	0.105	0.274	1	lm.nb	NM_002792.2:639
PSMC6-mRNA	-0.0951	0.31	1	lm.nb	NM_002806.3:412
TCF7-mRNA	1.47	0.318	1	Wald	NM_201633.2:519
TEX9-mRNA	0.215	0.337	1	lm.nb	NM_198524.2:442
UGT3A2-mRNA	0.269	0.372	1	lm.nb	NM_174914.2:955
TNFRSF13C-mRNA	0.216	0.382	1	lm.nb	NM_052945.3:789
PSMD8-mRNA	-0.0507	0.419	1	lm.nb	NM_002812.4:365
SKA2-mRNA	0.181	0.438	1	lm.nb	NM_182620.3:50
PSMD6-mRNA	0.0693	0.459	1	loglinear	NM_001271780.1:992
TBC1D16-mRNA	1.23	0.486	1	Wald	NM_001271846.1:577
PSMB10-mRNA	-0.0468	0.488	1	lm.nb	NM_002801.2:221
PSMB4-mRNA	0.0602	0.5	1	loglinear	NM_002796.2:75
PSMB2-mRNA	-0.0434	0.531	1	loglinear	NM_002794.3:639
PSMD11-mRNA	-0.0503	0.537	1	lm.nb	NM_002815.2:230
FOS-mRNA	-0.106	0.575	1	lm.nb	NM_005252.2:1475
TEX14-mRNA	0.728	0.577	1	Wald	NM_198393.2:4040
PBK-mRNA	0.718	0.581	1	Wald	NM_018492.2:1587
IKZF3-mRNA	0.0613	0.583	1	lm.nb	NM_183232.2:1176
ETV4-mRNA	0.179	0.588	1	Wald	NM_001079675.1:1535
CHRNA6-mRNA	0.109	0.612	1	Wald	NM_001199279.1:2115
KIF1C-mRNA	0.0481	0.642	1	lm.nb	NM_006612.5:4925
PSMB11-mRNA	0.888	0.667	1	Wald	NM_001099780.1:1128
PSMB9-mRNA	-0.0421	0.669	1	lm.nb	NM_002800.4:455
PSMC5-mRNA	-0.0276	0.686	1	lm.nb	NM_002805.5:467
JUN-mRNA	0.0613	0.69	1	lm.nb	NM_002228.3:140
SEMA4A-mRNA	0.0661	0.692	1	lm.nb	NM_001193300.1:935
FRK-mRNA	-0.464	0.701	1	Wald	NM_002031.2:1082
XAF1-mRNA	0.0858	0.726	1	lm.nb	NM_199139.2:313
RNFT2-mRNA	0.539	0.737	1	Wald	NM_001109903.1:282
RCN3-mRNA	0.789	0.771	1	Wald	NM_020650.2:40
IL-6-mRNA	0.261	0.774	1	Wald	NM_000600.3:364
CCR5-mRNA	-0.0525	0.779	1	lm.nb	NM_000579.1:2730
FAM171B-mRNA	0.261	0.799	1	Wald	NM_177454.3:1750
PSMD3-mRNA	0.0207	0.818	1	loglinear	NM_002809.2:1270
POMT1-mRNA	0.0269	0.827	1	lm.nb	NM_007171.3:997
LTBP1-mRNA	-0.0379	0.832	1	lm.nb	NM_000627.3:1970
MLLT11-mRNA	0.406	0.862	1	Wald	NM_006818.3:290
MYC-mRNA	0.0402	0.873	1	lm.nb	NM_002467.3:1610
ZFP91-mRNA	0.0107	0.892	1	lm.nb	NM_001197051.1:2350
PSMD5-mRNA	-0.0155	0.9	1	lm.nb	NM_001270427.1:1464
PSMD9-mRNA	0.131	0.957	1	Wald	NM_002813.4:2075
CTAG1B-mRNA	-0.0151	0.992	1	Wald	NM_001327.2:285

## Sheet: data 10
Supplementary data 10
	Log2 fold change	P-value	BY.p.value	method	probe.ID
PRR11-mRNA	1.13	0.000491	0.319	lm.nb	NM_018304.3:1030
RNASE6-mRNA	-1.35	0.00198	0.573	lm.nb	NM_005615.4:475
PSMB1-mRNA	0.773	0.00341	0.573	lm.nb	NM_002793.3:537
NRN1-mRNA	-2.45	0.00356	0.573	lm.nb	NM_016588.2:738
MYC-mRNA	1.01	0.0044	0.573	lm.nb	NM_002467.3:1610
ITGB7-mRNA	-2.69	0.0111	1	lm.nb	NM_000889.1:1278
FAIM3-mRNA	-2.38	0.0158	1	lm.nb	NM_005449.4:1565
FRK-mRNA	2.05	0.0191	1	lm.nb	NM_002031.2:1082
MLLT11-mRNA	0.879	0.0224	1	lm.nb	NM_006818.3:290
PSMB2-mRNA	0.397	0.0236	1	lm.nb	NM_002794.3:639
RFC3-mRNA	0.64	0.0238	1	lm.nb	NM_002915.3:740
HN1-mRNA	0.721	0.0298	1	lm.nb	NM_016185.2:1390
PSMB11-mRNA	-0.478	0.0307	1	lm.nb	NM_001099780.1:1128
PMSB5-mRNA	0.558	0.0325	1	lm.nb	NM_001130725.1:130
ITPRIPL2-mRNA	-3.15	0.0332	1	loglinear	NM_001034841.3:6845
PSMB3-mRNA	0.488	0.0361	1	lm.nb	NM_002795.3:22
LTBP1-mRNA	1.6	0.0382	1	lm.nb	NM_000627.3:1970
PSMD14-mRNA	0.453	0.04	1	lm.nb	NM_005805.4:700
PSMC1-mRNA	0.862	0.0412	1	lm.nb	NM_002802.2:58
IL-6-mRNA	-1.45	0.0432	1	lm.nb	NM_000600.3:364
SKA2-mRNA	-0.615	0.0495	1	lm.nb	NM_182620.3:50
PSMD10-mRNA	0.638	0.0521	1	lm.nb	NM_002814.2:275
PSMD8-mRNA	-0.668	0.0553	1	lm.nb	NM_002812.4:365
PSMA4-mRNA	0.229	0.056	1	lm.nb	NM_002789.3:540
EMC9-mRNA	0.49	0.0624	1	lm.nb	NM_016049.3:438
CLIP4-mRNA	1.86	0.0658	1	lm.nb	NM_024692.4:1708
PSMC6-mRNA	0.424	0.0911	1	lm.nb	NM_002806.3:412
RNFT2-mRNA	0.831	0.0921	1	lm.nb	NM_001109903.1:282
FLNB-mRNA	1.19	0.0947	1	lm.nb	NM_001164317.1:2124
PSMA3-mRNA	0.438	0.112	1	lm.nb	NM_152132.1:465
NMRAL1-mRNA	1.24	0.123	1	lm.nb	NM_020677.3:764
PSMD5-mRNA	2.12	0.126	1	loglinear	NM_001270427.1:1464
PSMC2-mRNA	0.493	0.134	1	lm.nb	NM_002803.3:446
PSMA5-mRNA	0.543	0.146	1	lm.nb	NM_002790.2:235
PSMA1-mRNA	-0.26	0.155	1	lm.nb	NM_148976.2:500
CHRNA6-mRNA	1.12	0.156	1	lm.nb	NM_001199279.1:2115
JUN-mRNA	-0.635	0.157	1	lm.nb	NM_002228.3:140
PSMB7-mRNA	0.449	0.161	1	lm.nb	NM_002799.2:420
SEMA4A-mRNA	-3.11	0.168	1	loglinear	NM_001193300.1:935
PSMD13-mRNA	-0.25	0.176	1	lm.nb	NM_175932.2:668
BLVRA-mRNA	0.825	0.177	1	lm.nb	NM_000712.3:485
PSMB10-mRNA	-0.472	0.18	1	lm.nb	NM_002801.2:221
PSMA6-mRNA	-0.245	0.184	1	lm.nb	NM_002791.1:901
FNBP1-mRNA	0.83	0.187	1	lm.nb	NM_015033.2:748
CRBN_1-mRNA	0.425	0.193	1	lm.nb	NM_016302.3:148
CRBN_3-mRNA	0.534	0.197	1	lm.nb	NM_016302.3:1145
CCND1-mRNA	-2.89	0.226	1	loglinear	NM_053056.2:690
PSME3-mRNA	-0.212	0.241	1	lm.nb	NM_005789.2:1483
PSMD1-mRNA	0.267	0.25	1	lm.nb	NM_002807.3:3025
DEPDC1-mRNA	0.424	0.255	1	lm.nb	NM_017779.4:1165
PSMD9-mRNA	0.697	0.26	1	lm.nb	NM_002813.4:2075
ARHGAP9-mRNA	-0.963	0.264	1	lm.nb	NM_032496.2:2430
BIRC5-mRNA	0.394	0.279	1	lm.nb	NM_001168.2:1215
PSMC4-mRNA	-0.33	0.286	1	lm.nb	NM_006503.2:300
GOLGA8S-mRNA	-2.46	0.3	1	loglinear	NM_001355465.1:5342
ANXA1-mRNA	-2.13	0.303	1	loglinear	NM_000700.1:515
IRF4-mRNA	-0.402	0.308	1	lm.nb	NM_002460.1:325
PSMB8-mRNA	0.368	0.32	1	lm.nb	NM_004159.4:1215
IGHD-mRNA	2.17	0.32	1	loglinear	ENST00000613640.1:513
BSG-mRNA	-0.301	0.324	1	lm.nb	NM_198590.1:1364
CTAG1B-mRNA	2.5	0.331	1	loglinear	NM_001327.2:285
RCN3-mRNA	0.637	0.335	1	lm.nb	NM_020650.2:40
GGH-mRNA	0.32	0.348	1	lm.nb	NM_003878.2:692
KPNA2-mRNA	0.216	0.35	1	lm.nb	NM_002266.2:917
PSMA8-mRNA	-1.47	0.353	1	loglinear	NM_001025097.1:1548
PSMD7-mRNA	-0.368	0.361	1	lm.nb	NM_002811.3:580
FOS-mRNA	0.565	0.369	1	lm.nb	NM_005252.2:1475
PLEK-mRNA	1.58	0.383	1	loglinear	NM_002664.2:2330
PSMD2-mRNA	0.155	0.401	1	lm.nb	NM_002808.3:771
SHROOM3-mRNA	-0.428	0.412	1	lm.nb	NM_020859.3:4704
TLR4-mRNA	0.825	0.427	1	lm.nb	NM_138554.2:2570
FAM171B-mRNA	-0.638	0.435	1	lm.nb	NM_177454.3:1750
TNFRSF13C-mRNA	-0.454	0.5	1	lm.nb	NM_052945.3:789
MYB-mRNA	0.403	0.501	1	lm.nb	NM_001130173.1:183
RPS3AP29-mRNA	0.163	0.516	1	lm.nb	ENST00000437728.1:245
KIF1C-mRNA	0.249	0.536	1	lm.nb	NM_006612.5:4925
CRBN_4-mRNA	0.214	0.555	1	lm.nb	NM_016302.3:935
ZFP91-mRNA	-0.176	0.562	1	lm.nb	NM_001197051.1:2350
TCF7-mRNA	0.244	0.563	1	lm.nb	NM_201633.2:519
ALDH1A3-mRNA	-0.337	0.563	1	lm.nb	NM_000693.2:1375
POMT1-mRNA	-0.384	0.57	1	lm.nb	NM_007171.3:997
BCL6-mRNA	0.341	0.594	1	lm.nb	NM_001706.2:675
PBK-mRNA	0.222	0.61	1	lm.nb	NM_018492.2:1587
ACOXL-mRNA	-1.03	0.611	1	loglinear	NM_018308.1:125
CRBN_2-mRNA	0.189	0.617	1	lm.nb	NM_016302.3:656
DIRAS1-mRNA	-0.394	0.629	1	lm.nb	NM_145173.3:1125
ETV4-mRNA	-0.666	0.661	1	loglinear	NM_001079675.1:1535
NAP1L5-mRNA	-0.967	0.669	1	loglinear	NM_153757.2:1110
TEX9-mRNA	-0.429	0.685	1	lm.nb	NM_198524.2:442
PTPRK-mRNA	-0.26	0.694	1	lm.nb	NM_001135648.1:472
UGT3A2-mRNA	-0.215	0.712	1	lm.nb	NM_174914.2:955
IKZF3-mRNA	-0.194	0.715	1	lm.nb	NM_183232.2:1176
PSMD3-mRNA	-0.0492	0.718	1	lm.nb	NM_002809.2:1270
IKZF1-mRNA	-0.302	0.722	1	lm.nb	NM_006060.4:225
CEP55-mRNA	0.139	0.725	1	lm.nb	NM_018131.3:570
PSMD12-mRNA	-0.0593	0.753	1	lm.nb	NM_174871.2:510
AIM2-mRNA	-0.307	0.755	1	lm.nb	NM_004833.1:607
PSMD6-mRNA	0.0541	0.801	1	lm.nb	NM_001271780.1:992
PSMC3-mRNA	-0.0901	0.803	1	lm.nb	NM_002804.4:76
PSMB6-mRNA	-0.0379	0.83	1	lm.nb	NM_002798.1:695
PSMD4-mRNA	-0.0569	0.832	1	lm.nb	NM_002810.2:594
CCR5-mRNA	0.366	0.837	1	loglinear	NM_000579.1:2730
PSMC5-mRNA	-0.0772	0.839	1	lm.nb	NM_002805.5:467
PSMB9-mRNA	0.0943	0.849	1	lm.nb	NM_002800.4:455
PSMB4-mRNA	-0.0608	0.853	1	lm.nb	NM_002796.2:75
XAF1-mRNA	-0.0953	0.864	1	lm.nb	NM_199139.2:313
TEX14-mRNA	0.0908	0.884	1	lm.nb	NM_198393.2:4040
TSPAN7-mRNA	-0.117	0.89	1	lm.nb	NM_004615.3:725
IFITM1-mRNA	0.253	0.892	1	loglinear	NM_003641.3:482
PSMA2-mRNA	0.0244	0.899	1	lm.nb	NM_002787.4:5
PSMA7-mRNA	0.0249	0.9	1	lm.nb	NM_002792.2:639
PAX5-mRNA	-0.0902	0.907	1	lm.nb	NM_016734.1:2288
TMEM107-mRNA	-0.0737	0.914	1	lm.nb	NM_032354.3:1228
MYO9B-mRNA	0.0241	0.935	1	lm.nb	NM_004145.3:1070
CD53-mRNA	0.176	0.943	1	loglinear	NM_001040033.1:835
LAIR1-mRNA	-0.0586	0.947	1	lm.nb	NM_002287.3:1195
STAT3-mRNA	-0.0252	0.955	1	lm.nb	NM_003150.3:2060
TBC1D16-mRNA	-0.0942	0.963	1	loglinear	NM_001271846.1:577
PSMD11-mRNA	-0.00378	0.985	1	lm.nb	NM_002815.2:230
CD52-mRNA	-0.0211	0.989	1	loglinear	NM_001803.2:200
CLEC2B-mRNA	0.0177	0.992	1	loglinear	NM_005127.2:980

[truncated: 1 more sheets: data 11]
